# Supplementary material for: Genome-Wide Identification and Expression Analysis of Pseudouridine Synthase Family in Arabidopsis and Maize
Source: Int J Mol Sci. 2022 Feb 28;23(5):2680. doi: 10.3390/ijms23052680 (PMC8910892; doi:10.3390/ijms23052680)
Supplement: Supplementary file 1 [file ijms-23-02680-s001.zip]

Archive with 11 entries (11 files):
- Figure S1.jpg
- Figure S2.jpg
- Figure S3.jpg
- Table S1. Protein Sequences of pseudouridine synthases in Arabidopsis thaliana.xlsx
- Table S2. Protein Sequences of pseudouridine synthases in Zea mays.xlsx
- Table S3. Protein Sequences of pseudouridine synthases in Oryza sativa, Solanum lycopersicum and Glycine max.xlsx
- Table S4. Protein sequences of PUS domains used for the construction of phylogenetic tree.xlsx
- Table S5. Genomic Sequences of pseudouridine synthases in Arabidopsis thaliana.xlsx
- Table S6. Genomic Sequences of pseudouridine synthases in Zea mays.xlsx
- Table S7. Colinear gene pairs between Arabidopsis and maize, Arabidopsis and rice, Arabidopsis and tomato, Arabidopsis and soybean, rice and maize..xlsx
- Table S8. The sequences of primers used in this study..xlsx
