# Supplementary material for: Genome-Wide Identification and Expression Analysis of Pseudouridine Synthase Family in Arabidopsis and Maize
Source: Int J Mol Sci. 2022 Feb 28;23(5):2680. doi: 10.3390/ijms23052680 (PMC8910892; doi:10.3390/ijms23052680)
Supplement: Supplementary file 1 [file ijms-23-02680-s001.zip › Table S1. Protein Sequences of pseudouridine synthases in Arabidopsis thaliana.xlsx]

## Sheet: Sheet1
Table S1. Protein Sequences of pseudouridine synthases in Arabidopsis thaliana.
Species	Gene ID	Alias	Protein sequence
Arabidopsis thaliana	AT1G20370	AtTRUA1A	MENQEPDIEKLPRDDVPDREPDHKKLKISTTGQETDSSAVTTGGSNVAERRAPKYRRRKVAIVFAFCGVGYQGMQKNPGAKTIEGELEEALFHAGAVPDADRNKPRNYEWARSARTDKGVSAVGQVVSGRFYVDPPGFVERLNSKLPDQIRVFGYKRVAPSFSSKKFCDRRRYVYLIPVFALDPCVHGEAEMVRTDLGYEYVKCVECSEKGYKIPLGVMGKDTDCCDTKSLEIQSDISSSTCDAIGADVKCETLSSSVPSAENNLNSEVLDGADVSALSSKAEGMEESNTLAKVEMNNGEGEDMTKSESKFCYGEKEKERFNRILSYYVGSHNFHNFTTRTKAADPAANRYILSFNANTVINLDGKDFVKCEVVGQSFMLHQIRKMIGLAVAIMRNYAP…
	AT1G76120	AtTRUA1B	MLTTTTDEEIDLSCDGGVTEPQKVAIIFAFCGVGYQGMQKNPGAKTIEGELEEALFHAGAVPESIRGKPKLYDFARSARTDKGVSAVGQVVSGRFIVDPLGFVNRLNSNLPNQIRIFGYKHVTPSFSSKKFCDRRRYVYLLPVFALDPISHRDRETVMASLGPGEEYVKCFECSERGRKIPPGLVGKWKGTNFGTKSLDFQSDISSNNSSALRSDIKIEALSSNLAGLCSVDVEVGRIQEDSCKLNTNSSETKVKSKFCYGEKEKERFSRILSCYVGSYNFHNFTTRTKADDPTANRQIISFTANTVINLDGIDFIKCEVLGKSFMLHQIRKMMGLAVAIMRNCASESLIQSAFSKDVNITVPMAPEVGLYLDECFFTSYNRNFEDSHEEVSMEAYKEE…
	AT2G30320	AtTRUA2	MAVSFLRIPIPSRVFWYPTRLIRVTPALLRFSSSAAFQPSSTSLSPPSSDNFLADKWESYRKKKVVIRIGYVGTDYRGLQIQRDDPSIKTIEGELEVAIYKAGGIRDSNYGDLHKIGWARSSRTDKGVHSLATSISLKMEIPETAWKDDPQGTVLAKCISKHLPENIRVFSVLPSNRRFDPRRECTLRKYSYLLPVDVLGIKNSFTSDEIDYHITDFNEILKEFEGEYPFHNYTQRSRYRRKSEQKIKQRNGRPPREPKSIKASESEFREENHIEIGEEEEEKEVDGESDEHVVTPDSDNSQVYSRAKWLYEPDETDKISGAHFRKVFRCRSGKLENSLGFGFVEISIWGESFMLHQIRKMIGTAVAVKRELLPRDIIRLSLNKFTRIVLPLAPSEVLI…
	AT5G35400	AtTRUA5	MASRVYVHYHHADACSKARWNARETFRFMYDRPWQHVLDFYSNAVEGNLSVLSLFQPKKSLVHDDGITEEMLLESEPETSTRKDGRSGRWERVNFKIVLSYNGASFDGWQKQPDLHTVQGVVEKSLGGFVDERKAQLLKKKCKPLEGRVLVAGRTDKGVSALNQVCSFYTWRKDIEPIAIEDAINKDASGKLRVVSISKVSRSFHPNFSAKWRRYLYIFPLDDAEPLRKSGENHENFIFDENKKKQRNGLLSEEIAEEVIMSEDDELEIEETSNALEVVEKPSDFSVSKVDQLLQHLQGKVLSYKMFARDTKAARNEGPPTECFMYHARAAEIRLSSSVVHFVAWVFGGSIVLVILATEGSTLDLTDTKLYIASWFLIKRSCEFLFIASDCVEGRRVMC…
	AT1G34150	AtTRUA3	MTISDAKSDPGGDDRDSEIAKETELVFLRNRVKELEVENAKLLSQVSSCQCQQMEVKHDRSLSDSSSLVRRRRVRKGDKNSIPSHLISKRYVALKIMYFGKRFYGFSAEAQMEPSIESEVFKALERTRLLVGDKKDSCYSRCGRTDKGVSSTGQVIALFLRSRLKSPPGDSKAQVNGRTGERPEYDYVRVLNRALPDDIRVIGWSPAPIDFHARFSCYAREYKYFFWRQNLNLSAMDFAGKKFIGEHDFRNFCKMDVANVHCYTRRVTFFEVSPCQNSHEGDQLCTFTMRGSAFLWHQIRCMVAVLFMIGQGVESVDVIDTLLDTKKTPRKPQYLLASEIPLVLRTCEFENVDFICSPGAAESLRSHFKNESLTYQLESVIYQEALRNCLPLSNNVSTE…
	AT3G06950	AtTRUA4	MSCVTPALPPSLFTNGYLSSPQNISMTNLNSSVKVSDSGAYKWRLVIAYDGTRFAGWQYQESPPTIQSMLEKALIQITELGRKELQLIGAGRTDAGVHAWGQVAHFVTPFNYTSLDSFHAALNGLLPKDIRVRELSAAVPEFHARFSASSKVYRYQIYNDTFMDPFQRHWAYHCAYKLNASKMREAANLFVGKHDFSAFANATREDGVPDPLKTISRFDVIQMGSLLQLEVEGSGFLYRQVRNMVALLIQIGKEALDSDIVPMILETKDRRVLAKYTSLPASPHGLCLVSVKYKEDHLKLPLDCPVTSSGRHHTITKCKLPFY
	AT1G09800	AtTRUA6	MSDNLKHPLDCTASEESLERLSKVARIEGFSDEESEEQQGLADLESMNPVNPRVQRYLVAIEYIGTRFSGSQQQAKDRTVVGVLQEAFHKFIGQPVKIFCSSRTDAGVHALSNVCHVDVERISKRKPGEVLPPHEPGVVQRAVNHFLQRKDGDVMVIDVRCVPSNYHARYKAQERTYFYRLLSGSDPLSILEKDRCWHVPEELNLRFMQEACRVLVGSHDFSSFRAAGCQAKSPMRSLDELNITEVPSTPYFPSITERTLSNLNNGDPLACSNQPKSETAGVTTNVGEVEGSTEGDSFGRRRRHRCYVVTARSRGFLYHQVRLIVGALKCVGTGELTVSDVERILEAKTVSAAKPMAPASGLYLARVRYEFP
	AT5G14460	AtTRUB2	MAKSLHFTRLMSSSARMSMTSPLFFSSVKPWRNIHKPYLASLFLSTTSTRYPLQYDMIINRPTQSSLSQNRRRPPKAIESGAPDSAEPEFDSWVDNKLAMEREQGRPGSGDPEMDKAKRKYYSKRRKRLYGSDSEDENSSRKSDEGFVELKPEVVEFDRLHQREEELYFYDTFAYPWEKDKHYKMVYQLEKKYYPDQCLDKAFLQPGEVLKKSDDSGKVRGKKKVVAALGGKRSEVKRIGMENCDEDDDKLVFFDEVKEKEEKKKSEDDVVVVTEKKVEQFFKGLTKSPNEKGMASGGGDGEPFLVTRNGELPPRWDGPNGTVLLVNKPKGWTSFTVCGKLRRLVKVKKVGHAGTLDPMATGLLIVCVGKATKVVDRYQGMIKGYSGVFRLGEATSTLD…
	AT3G57150	AtTRUB1/CBF5	MAEVDISHSKKKKQDKTENDAADTGDYMIKPQSFTPAIDTSQWPILLKNYDRLNVRTGHYTPISAGHSPLKRPLQEYIRYGVINLDKPANPSSHEVVAWIKRILRVEKTGHSGTLDPKVTGNLIVCIDRATRLVKSQQGAGKEYVCVARLHSAVPDVAKVARALESLTGAVFQRPPLISAVKRQLRIRTIYESKLLEYDADRHLVVFWVSCEAGTYIRTMCVHLGLLLGVGGHMQELRRVRSGILGENNNMVTMHDVMDAQFVYDNSRDESYLRRVIMPLEMILTSYKRLVVKDSAVNAICYGAKLMIPGLLRFENDIDVGTEVVLMTTKGEAIAVGIAEMTTSVMATCDHGVVAKIKRVVMDRDTYPRKWGLGPRASMKKKLIADGKLDKHGKPNEKT…
	AT1G20410	AtPUS10	MSGEKEPVAVESAGLPNGLVSHGNSKTRRVYETARSLHTGAVKDLLSLGVCERCIFRLVSVEAFDSDISSVSTSTLRSWLKSGDDETSASESSCSTICIVCLGILQFVFSDVKKELVKSDSSSDYVARITDLVKQDRHEFDSFGLEVSVPSTIMENERALLSYLKGKYSTEVWLQRDKISVKDALKVLLLDQLKASLGAESDSSSFHIRLTYTKASDEAQGASETTHESKRRKTDAENGSNCISENSFEKVYEPCIFSVHCNRMPIFFSGRYFKYSRNVSQSRWIIDDERMGEASVEEILGGNILPACLGDSYKFHAAGREDIDVRMLGSGRPFLIEVQNSRQLPSEQSLKEVEEKINKSEKKLVGVKDLKCIGSQCWAMMREGEAEKQKQYVALVWIS…
	AT3G04820	AtTRUD1	MKLSRTVLSCLPSLLKPYSSLSWTTKIATIATNFEGMKTVDEADVGISCFISQLPGFRGILKQRYADFIVNEVDMDGNVVHLTSLDLPPEMAVKEEDKAKSCDNVPQNYTSAVESFKSISSVTDAERLEILINQVTSGTDGEVLPVVLDPSSDKSKRTAIHNFVKENFKFLVTDTVDGPDSTSKCIRVRVNSGANNNRGNRSKKRKERGDKPFDSRGSEHWPEHVGKFLRFHLYKENKDTQEALGLIGKMLGVQPKSFGFSGTKDKRSVSTQRVTVFKQQASKLAALNKRLFGIKVGDFCNVKEGLLLGQLMGNRFTITLRGVVADSEETIKQSAESLGKDGFINYFGLQRFGSGSVPTHHVGAALLKGEWKDAVDMILDPRETERHVVNDAREYYKET…
	AT3G43340	AtRSUA2	MAISEGTMVEGIHCVPDLVELMPKQHDIPRAWLRIVVHEGRNHEVRELVKNVGLEVDSLKRVRIGGVRLPSDLG
	AT2G39140	AtRSUA1/SVR1	MASVAASSSISFAASFLKIKAFPLSPRFFPIRTLRCSVSSSSSEPIEFDISFAPPKPKPSSTHGGVTPQQLFIPWIVRSDDGTLKLQSQPPARLIHNLAIDATTQNPKKKDKSKKKQPQATSSSSATTTASSPASHSEVKPKLSKAARRFYNENFKEQPQRLSKVLAAAGVASRRTSEELIFDGKVTVNGILCNTPQTRVDPSRDIIYVNGNRIPKKLPPKVYFALNKPKGYICSSGEKEIKSAISLFDEYLSSWDKRNPGTPKPRLFTVGRLDVATTGLIVVTNDGDFAQKLSHPSSSLPKEYITTVVGDIHKRHLMAISEGTMVEGVHCVPDSVELMPKQHDIPRARLRIVVHEGRNHEVRELVKNAGLEVHSLKRVRIGGFRLPSDLGLGKHVELK…
	AT3G52260	AtRLUA7	MSPPPQRIGLPWPELNDGLAYKDAISSSESELTTVSEFYFTKYKSSAPLLGFLLFFFLYSSSTIISFLLSILFNHLSFLGGFNESKTDRFIQIDGEVVKDPNTLLRSGSKLVYSRLPWKEPDTPYSLEVLYEDDDLIALNKPSGLQVLPGGLFQQRTVLTQLQWCFGKNDSYIGSRESPHPVPVHRLGRGTSGILLCAKTKLAKTKLAAYFAEGTSLVGSGNLDQECGTGRKLSKIYRALADGIVEEDEVVIKQPIGVVRYPGVAQGLYVASPEGKPAFSKVFVLERDREKNCSLVKVEIQSGRPHQIRIHLAYMGHPLVEMTMFTGSECLRADQSAGDPLYVAGGQPKCFDPDLVDDAAAFAEDGGYRRPNQAVPGDCGYHLHAHQVELPNLLNTHKV…
	AT5G51140	AtRLUA6	MKRKQQEDDNDDGVEKAVSPVLATTSNTMSTDLLLQSSSKLSQKQDYIFHGGRRHVRPYYFEFISHVNKRWTGKTIVDLFADEFKGRPRDYYVGAVKSGRIKVDGEIVPVSYIVKSSQKITHFLHRHEPPVMIDDVVILHQEPDVVTVCKPASVPVHPCGQYRKNTIVGILDAEHDLGTLFPIHRLDRLVSGLLIIARTAAKADFFRQQIEGGMVKKRYIAKVIGVFPEDEMIVDANINYNGSEGRSTAEDANSSGDDKKVKGKPACTKFTRIDTNGTHSLVSCEPVTGRTHQIRVHLQYTGHPIANDPLYLNQHIDNLETYIAKRIDAGERKIVSPDDYVYSSEDFSIDPMCTNCPKLIPQGYEEHDEALWLHCVQYCGTGWEYEWYQVDSLYSKILS…
	AT1G78910	AtRLUA1	MWKAKTCFRQIYLTVLIRRYSRVAPPPSSVIRVTNNVAHLGPPKQGPLPRQLISLPPFPGHPLPGKNAGADGDDGDSGGHVTAISWVKYYFEEIYDKAIQTHFTKGLVQMEFRGRRDASREKEDGAIPMRKIKHNEVMQIGDKIWLPVSIAEMRISKRYDTIPSGTLYPNADEIAYLQRLVRFKDSAIIVLNKPPKLPVKGNVPIHNSMDALAAAALSFGNDEGPRLVHRLDRETSGLLVMGRTKESIDYLHSVFSDYKGRNSSCKAWNKACEAMYQQYWALVIGSPKEKEGLISAPLSKVLLDDGKTDRVVLAQGSGFEASQDAITEYKVLGPKINGCSWVELRPITSRKHQLRVHCAEALGTPIVGDYKYGWFVHKRWKQMPQVDIEPTTGKPYKLR…
	AT3G19440	AtRLUA2	MAKWRLATATLRRQLQSSSPTISTFKNPTKALSAAAHQSTRSYSTTQTDDSRGKWLTLPPFSPTIDGTAVGKDLLSDGDSVKSSTDNSKTTALRWILRCRPDLPRTLVQKLFRLRQVRREMSMSVDGDELQRSQLKRVAAKESLNVGDRIYLPLSVDNDTPQTPPAKKESFQCSDEERKFVCSLVLYKDPAIIVLNKPHGLAVQGGSGIKTSIDELAASCLKFDKSESPRLVHRLDRDCSGLLVLARTQTAATVLHSIFREKTTGASAYGVKKNVKSLKRKYMALVIGCPPRQRGQISAPLRKVVVDDGKSERITVNDNGELVSTQHAITEYRVIESSPHGYTWLELRPLTGRKHQLRVHCAEVLGTPIVGDYKYGWQAHKAREPFVSSENNPTKQSSS…
	AT4G21770	AtRLUA3	MASPALTGGYRNLTAPVSLLRTLASTRVTTPLFRSNKHSPRFISSPKRFTCLSLLKTDSQNQTTLSSSSNSGYHEYNRLMPCPAYNLPPRIEHMVVLEDDVLVSEFISKQLDLPPLYVADLIRFGAVHYALVCPKPPPTATPEEIILFEEVTSPSVLKKRSSIKGKTVREAQKTFRVTHTNQYAEAGTYLRVHVHPKRSPRCYEIDWKSRIVAVTDSYVILDKPAGTTVGGTTDNIEESCATFASRALDLPEPLKTTHQIDNCTEGCVVFARTKEYCSVFHTKIRNKEVKKLYRALAAAPLPIGIISHYMRPKNMAPRLVAEDSIQGWHLCQLEVLECKKIPWPDAATEKKHDIEDCGWTSKEFAYECTINLLTGKTHQIRAQLAACGAPLVGDSMYMP…
	AT1G76050	AtRLUA5	MLSISQLPSFSLTTAKSLRYPSSPSSSLSIFFSFFPKVSNFVRASSGIPNLVACSPTEIIIPRVNNAGLRIEEIVDAAKGKIRLDSWISSRINGVSRARVQSSIRLGLVTVNGRVVDKVSHNVKSGDEVNCTISELQPLKAEAEDIPLDIVYEDKHVLVVNKPAHMVVHPAPGNPTGTLVNGILHHCSLPCVDYSNSEEDDDSDEETFSDDEEMTTSPSSYAASVRPGIVHRLDKGTTGLLVVAKDEHSHAHLAEQFKLHTIERVYVSLTTGVPSPPQGRIEIPIGRDSSNRIRMAAIPGGVRGGRARHAASRYKVIETFAGGGSALVEWRLETGRTHQIRAHAKYMGVPLLGDEVYGGTKSMALSLLQKRVSRSDQEEIIELISRMDRPCLHAIVLGF…
	AT1G56345	AtRLUA4	MSLLRNFFSFTFSANSIITKPYFAIPIKAMEATSELNLNYPKPISAPPPPISKDIELRRAMEASSKSSLFNLTRDDILYEDEYLMAVNKPKGVYCEAVLRSAPQIVLDSSSEYHLANRLDRDTSGVMIITKSHKVAAKLVKAFTEHKIRKSYIALCIGSSPNWRRVTVSSGHGRSKHGAWRVYAALDVGRVLPGGSFVRDMETTFEVVSVNSVKNESCELEDVNHVIVAEGERELSCGGDDDDVVVVVRAFPRSGRTHQIRLHCQYLGIPIRGDVKYHGVYEWNGRTFEGHELHAECLSLDHPVTGDSIVIRAPLPYWAAGD
