# Supplementary material for: Genome-Wide Identification and Expression Analysis of Pseudouridine Synthase Family in Arabidopsis and Maize
Source: Int J Mol Sci. 2022 Feb 28;23(5):2680. doi: 10.3390/ijms23052680 (PMC8910892; doi:10.3390/ijms23052680)
Supplement: Supplementary file 1 [file ijms-23-02680-s001.zip › Table S2. Protein Sequences of pseudouridine synthases in Zea mays.xlsx]

## Sheet: Sheet1
Table S2. Protein Sequences of pseudouridine synthases in Zea mays.
Species	Transcript ID	Name	Protein sequence
Zea mays	Zm00001eb016190	ZmTRUA2	MAAATAAAATASASCLLRRSISSAFLAKRAVPSIPRTTLCYSSSASARLKPTPSLSPPVTSANDGGGGMRWESARKKRVVLRIGYVGTDYRGLQKQQELGVDSTIESVLESAIFKSGGILESNYGKLQKIGWERSSRTDKGVHSLATMISLKMEIPDRAWEDDPDGIALASFINSNLPDNVRVFSILPAQRSFDVRRECLYREYFYLLPAEIIGIKDDYSSEEMQEHLSEFNKILKGFEGNHPFHNYTARAKYRKVLAGRHRRAKGASSALKSMSSDTGMAESSSEESTSPDHDEDLNISSIFDSGIPEDTRVNGILKLSEDRLQIQARWLHEPDESDRLNASHFRDIITCSCGDLQTSSGIQFVELTICGVSFMLHQIRKMVGTAVTVKRGLLPRDII…
	Zm00001eb250100	ZmTRUA1	MAAASPPPSPPHAKRPKMSSSSDPEADAEPTSASAAVEGADPAQRRPRYKRRKVAILLGYCGAGYQGMQKNPGARTIEGDLEEALYQAGAVPEADRSAPRRYDWARAARTDKGVSAAAQVVSGRFYVDPPGFIDRLNAQLAPQIRAYGYVRVTNSFNAKKFCDRRRYLYLLPVFALDPSAHPDREAVMASMGSGSELTKCLECSERGRKIPGVMGREGKLPSPGQNGVDAPVEGSSHDESGTLGDAKCDHTSSDGNNPFAHGEVGSNSKEKPDLPVSGDRTEVANAKMGSNGDGAVVSSDIYIGNEEKKLEPAATENKAQGMESEKINGEEKLPTKSTFSYTDEVKERFNRILKYYIGTHNFHNFTTRTKAEDPAAKRFIISFAADRVVSLDGIDFVRC…
	Zm00001eb018490	ZmTRUA3	MAAADPETAAALRGEVAALRMRVQELEAENQRLARIASTCTCGFKEGSVGSITAHHNVKFHQNSTMEKDLSSPFDHTVISNANEMQCNRNADDNGLPEDSSKHTKRTGRKVGILSHCPKRLVALKVMYFGQRFYGFSSEGNIEPTVESEIFKALERAKLMVANRKESCYSRCGRTDKGVSATGQVISLYLRSNIKDVGGDMLDERSEIDYVKVLNRILPRDIRVLGWCPVPADFHARFTCLSREYKYLFWKGDLDILEMQKAASKFIGEHDFRNFCKMDAANVSNYRRHITEFTISACDRRSNNDELCSMTIKGSAFLWHQVRCMVAVLFLIGQGLESPSVVDSLLDIMKTSRKPQYKMAPELPLILQSCLFDKANFMCSADASRSLTEHLNDEYRHHM…
	Zm00001eb245280	ZmTRUA4	MLGLAPLRSAPLPIRASATACGRNTSQLANGCQLSLLAPEAAEGDTALPENMHKWRMVIAYDGTKFKGWQYQPSIPTIQYFLEDALICITKLDRKKLCLVGAGRTDTGVHAWGQVAHFTTPFSYSCLSSIHSAMNGLLPPEIRVREISAARPEFHARSSTKSKVYRYKIYNEAIMDPFHNHYAYHSAYKLNPHAMQEAANYFVGIHDFTSFANAAHNDGERRPTKKITRFDVTEMGAVLQLEVEGTGFLYRQVRNMVALLLQVGKEALPPDIVPAIIAARDRKELAKVALSAPPHGLYLMSVNYDEEILKPPEGSPPISFGRTHHLSKCKLTLY
	Zm00001eb274430	ZmTRUA5	MLTKFRPLMATAAKARAPPAVTASKAAAAAVELEEHVHYKHTDACHQLRWTAKESYEYMYARPWSRVVDFYAELVRAGAGAAGLAKLFGNDEKDYTLYTAGENYLTPSEKPTTTTFSKGRGGRWERVTFKVVISYHGGSFDGWQKQPGLNTVQGLVEKHLGQFVDERKAKQLEARSLPIEGCAIVAGRTDKGVTALQQVCSFYTWRKDVKSGDIKGAINEAAPDKLKPLHVSEVSREFHPNFAAKWRRYMYIFPLDEDADLILGEAQSSKTLENSEHNIKPQSFDVSKVDEILKPLAGKTLSYKMFARDTQASRSVGPPTECFMFHSRAAVAKLHSANEDHKGGMVVMCVELVANRFLRKMVRVLVATAIREAAAGAGADALLNLMEATDRRATAPPAP…
	Zm00001eb138750	ZmTRUA6	MTDRNPAAASSKRHCDLSLDDPTPSAKLQRCSEPSEPTPAGKPNGGAATGEESEMMAGARNPRAQRYLVAVEYIGTRFSGSQKQPNQRTVTGVLEEAFHRFIGQPVSIIFSSRTDAGVHALSNVCHVDVERISKRKPGEVLTPHEPGVVKRAVNHFLLKSEGDIMVTDVCCVAPDFHARYKSLERTYHYRLLAGPESTSVFEKNSVWHISEDLDIQSMKKACSILVGHHDFSSFRAAGCQANSPVRTLDELSVTEVFPFMFFPSSVERSELELSNVSLVYSRKPDMESSGKGSDGSCTSSVKSDFENGKDFGKRSRHRCFVVTARARSFLYHQVRLMVGLLKSVGTGDLTTADVERILDAKTVTAAPSMAPSCGLYLANVKYDLNT
	Zm00001eb054900	ZmTRUD3	MMPKVTVFKVQASRLLALNKRLFGIKVGNFCYVKEGLVLGQLTGNRFTITLRGVTAESEDMTKIAVDGLGKNGFINYYGLQFGSGSIPTHLVGAALLRGEWKRDDINELRKHYKEHGDIDMALRNFPRHLVAERAILQCLKKCPGNHLQALKGIPRTLRMMYVAFFI
	Zm00001eb352870	ZmTRUD1	MARSTSLSEAEAGISCFASSLPGFRGVLKHRYADFIVHEVARDGALVQLTSFDLPTESVGVNEEDKAAPSAEADHSQALESFRSLCGDADCNALRGLLEKVSGEGGGDVSPVILSPDADKAHRSEVHNFFKKTFKFLVTDTVEHSDGVQKCIRVRFGSEAGVGRGAGGRGRGRKRKNMGSSDWRDGRPFDSRGSSNWPDNVGKFLRFHLYKENKDTQEALGVIGKMLGLQPRSFGFAGTKDKRAVTTQQVTVFKVQASKLLALNKRLFGIKVGNFCYVKEGLVLGQLTGNRFTITLRGVTAESEDMIKIAVDGLGKNGFINYYGLQRFGSGSIPTHLVGAALLRGEWKVAVNLILDPREGERDDINEVRKRYKEHGDIDMALRNFPRHLVAERAILQCL…
	Zm00001eb328420	ZmTRUD2	MRGRHLLKPMPVLLNTTPSRLPAAHFRVRDAARPPAPLAEPDVGISRFASSIPGFRGALKQRYSDFIVHEVACDGALVRLTSFDLPDIEESGDNAEDGDSDATADPSRALESFRLLCGEADYHALRGFLERVSEGGDGYLSPIILSADADKAHRSEVHEFIKRNFKFLNTDTVEHNDGIQKCIRVRLGSGPRCGRGRNRRGMDTSGWRDDKPFDSRGSTFWPYHLGKFLRFHLYKENKDTHEALGVIGKLAGVQPRSFGFAGTKDKRAVTTQQVTVFKVHASRLAALNSKLTGIRVGDFSYVKEGLALGRLRGNHFAITLRNVIAESADDINAAVNGLSKNGFINYYGLQRFGSGSVPTHFVGAALLRGEWRHAVSLILGTRVHYKWHVDVDAALRGMP…
	Zm00001eb333520	ZmTRUB1A	MSSTTPAIASPASEQAKSKKKKHRSKDDPSAAAADPPSLAEAEEKTDGYLIKPQSLVPSLDTSTWPLLLKNYDRLNVRTGHYTPLPSGHSPLKRPLAEHLRYGIINLDKPSNPSSHEVVAWIKRILRVEKTGHSGTLDPKVTGNLIVCIDRATRLVKSQQGAGKEYVCVARFHAAVPDTARVARALEALTGAVFQRPPLISAVKRQLRVRTIYESKLLEHDPERHLAVFWISCEAGTYVRTLCVHLGLLLGVGAHMQELRRVRSGILGEQDNMVTMHDVMDAMWSLDNYKDESYLRRVVMPLEVLLTSYKRLVVKDSAVNAICYGAKLMIPGLLRFENDIETGEEVVLMTTKGEAIAIGIAEMTTAVMATCDHGAVSKIKRVVMDRDTYPRKWGLGPVA…
	Zm00001eb127780	ZmTRUB1B	MSSPPPAVASPASEQAKSKKKKHKSKNDTVAADPPSLAEAEEKTDGYLIKPQSLVPSLDTSTWPLLLKNYDRLNVRTGHYTPLPSGHSPLKRPLAEHLRYGVINLDKPSNPSSHEVVAWIKRILRAEKTGHSGTLDPKVTGNLIVCIDRATRLVKSQQGAGKEYVCVARFHAAVPDTARVARALEALTGAVFQRPPLISAVKRQLRVRTIYESKLLEHDPERHLAVFWISCEAGTYVRTLCVHLGLLLGVGAHMQELRRVRSGILGEQDNMVTMHDVMDAMWSLDNYKDESYLRRVVMPLEVLLTSYKRLVVKDSAVNAICYGAKLMIPGLLRFENDIETGEEVVLMTTKGEAIAIGIAEMTTAVMATCDHGAVAKIKRVVMDRDTYPRKWGLGPVALK…
	Zm00001eb328640	ZmTRUB1C	MSSTPPAVASPASEQTKSKKKKHKSKDLPATDPPSLAEAEEKTDGYLIKPQSLVPSLDTSTWPLLLKNYDRLNVRTGHYTPLPSGHSPLKRPLAEHLRYGVINLDKPSNPSSHEVVAWIKRILRAEKTGHSGTLDPKVTGNLIVCVDRATRLVKSQQGAGKEYVCVARFHAAVPDTARVARALEALTGAVFQRPPLISAVKRQLRVRTIYESKLLEHDPERHLAVFWISCEAGTYVRTLCVHLGLLLGVGAHMQELRRVRSGILGEQDNMVTMHDVMDAMWSLDNHKDESYLRRVVMPLEVLLTSYKRLVVKDSAVNAICYGAKLMIPGLLRFENDIETGEEVVLMTTKGEAIAIGIAEMTTAVMATCDHGAVAKIKRVVMDRDTYPRKWGLGPVALKK…
	Zm00001eb267110	ZmTRUB2	MPPRAGAMAAAAARARAALLPSSPSPSPLFRLPRRFLSLTATRYPLYYDLIVHRPADPNPPKSSAAGADRQPQPAPEEQTLDRAKRRYLRKRRSRLLPDPDATTTTKPSSLSSEFVELRPEVVDFPRLHAREEALYFHDTFAMPWEKDKHYRMLYRLEKKYFPHQSLDNAFVSADAAPASDADRGLVFFDDEKKENEGEERAVSDKGANKGEVLERKVEDFFRSLKKGPGQVDTKAKRPGTEPQQQVKREVRREEERPQPYLVTRTTELPPRWDGPAGTVVLIDKPKGWTSFTVCGKLRRLVKVQKVGHAGTLDPMATGLLIVCVGKATKIVDSYQGMVKGYSGVFRLGEATSTWDADSPIIQREPWEHIKDENIRKAAASFMGEIWQVPPMFSAIKVG…
	Zm00001eb074060	ZmPUS10	MEAEARNILERAAESSFPPLHAVHHLLSVGVCVRCILRLLGAYSSACSYACLTASVLHSFLEEHDESIKGGSCPCLSMNDAYCSVCLGVLLPTFHRDEGLETPNGISHIDNMSSVISQAVHGESYQVDEFSLEISLPPVIAANERAVRLYMKQKYGNENWFKDKMFAQQTMSVKEALRLLIAPSLEKLMNAKHGNNSFRIRLTYTHGDASQKLHSLLPNEHSRKRKPDSRKGGDASNEAHKRNSADGNPIQTSESDSFIYKSLEGIQDQEFCNAFQLPPEKVFKPCHLLISCLRSPTYLGGRYLKLSRNVSQSCWIIDDERMGEASVEEIIGENVRAICRGDSCKFHAAGREDIDVRMLGSGRPFLVEVLNVRSIPSETEVQQIEERINNSEKKYVIVR…
	Zm00001eb004240	ZmRSUA1	MALATTAVSLHLFLTRPASVLRVGRGLPCLLLRATSSTSASPDFNITFAEPAPSKKAPSAQPLVPWIVRGEDGKPRLSTSPPPDVIQAIALAEAEAKKAAKKETLKGQNGAVAAAAAAASNASVKGKERKPAPTVPPKFSKAARRFYNENIKEREPQRLAKVLAAAGVASRRTSEELIFQGKVTVNGSVCTSPQTKVDISKDSIYVNGNRISKKLPPKLYFAVNKPKGYICSCGEESKSVVSLFNDYLKGWNKIQPGLPKPRLFTVGRLDVATAGLIIVTNDGEFAQKLAHPSSNVTKEYVVTIDGAVHKKHLIAISEGTKIDGVMCIPDLVEPLAAQSDTRKTRLRIVVHEGRNHEVRELVQNAGLQVYALKRVRIGRFRLPADLGIGKFVELKQADI…
	Zm00001eb013230	ZmRLUA7	MSADSLTYKRIFLNTFPGAMAAAAAETQMGDGAPPPGALYSFGTPWPELNQGLTYTDTFRCADADAATTLIEFYSTNHKSSAPLPGWIKRIRNGQITVDGEVVTDPDMTLVDGSKLVYHRFPWQEPFAPYLLEVLYEDDDMVALNKPSGLQVLPKGLFQQRTVLAQLQLKDWKMASSCRFKRKDVQSHPVPVHRLGRGTSGLLLCAKTKVAKVRLASYFAEGAINAAKKRDKSEFSEERKISKFYRALVTGILDDDEVVVTQPIGLVHYPGVAEGLYAACSSGKPAMSKVCVLERLAHQNHTLVQVEIHSGRPHQIRIHLAYIGHPLVDDPLYGIGGHPNFVEPESTGTDSSFASDGGYERPLQPVPGDCGYHLHAHWLVLCHPTTNKMVKITAPLPQI…
	Zm00001eb241970	ZmRLUA6	MAAPPGGAGIVWQTPANPPESHDYIIRNGRRYVRPYYFEFISHVKNRWAGKTIVDLFTDEFKGRSRDYYVHAVKCGRLQVDGQMVHTDYIVKSSQKISHFLHRHEPPVLAGDISILKNEVDVVTICKPASVPVHPCGQYRKNTVVGILQAEHGLTPLFPVHRLDRLVSGLLIFAKNADRAECFRQQIEAGLLQKEYVAKVVGVFPDGEQTVDANVNFNAREGRSTVEISGGAGEEPNGKQALTRFQRICTDGTHSIVLCKPVTGRTHQIRVHLKQAGYPIANDELYLSGNFCPRSTKGTNASKKIAPSDPDSSAADHGSKDAGTDVEFDIDPMCTNCPNLAPVGYDRDEEGLWLHCVRYTGPDWSYECPYPDWAFLGSVSTKKMKS
	Zm00001eb272250	ZmRLUA5	MAAATAPPPAAVATTLSGLMRCQNIRSSRPRAFYARCASSNASAEAAESRKGGHGGTRLEEAVPVGEGRSRVDAWISARLGGGGVSRARVQASIRAGLVAVNGRPVSKVSHTVKGGDLVSCTVSELQPLRAEAEDIPLDIVYEDDHVLVVNKPAHMVVHPAPGNAKGTLVNAILHHCKISTFTCLARSSAGDECPDSTDEDTDVFHVDQFAAEDVSSEVRNALVRPGIVHRLDKGTSGLLVVAKDEHSHARLAEQFKLHTIRRVYISLTCGAPNPNSGRIEASIARDPNNRIRMTAIAGSGHRYARNAASRYKVREVFAGGGSALVEWRLETGRTHQIRAHAKYIGIPLLGDETYGGTQSMALSLLRPRSPSKYHSGLSNLLSKVDRPCLHAASLGWKT…
	Zm00001eb137040	ZmRLUA4	MTKLPLPLLLLQPPAGAASPLRSLLPPARSLTAMSAATSTAPSIGEYPSPVSPPYPATSKDLELRRAMTASARSAAFASADVVFEDEWLAVVDKPAGVYCDALLTSFPCSAVSGKHFLRLAENPATKPNLHLANRLDRDTSGLMVITKCNKVAGKLVKAFTDHKVKKTYLALCIGFPPAWEKIKICSGHGRSKHGAWRVYAMSDVGRSLPGGSVVRDMSTRFEVLGVNGKGQFREPYSLDTDDIEPITVQEKATDQTCGGDANSSVILVRAYPQSGRTHQIRLHCQYLGLPIRGDVKYGGVIEWDGVECEGHALHAESLSFVHPITGLPITLRSPLPPWAKDCISAME
	Zm00001eb110780	ZmRLUA3	MQKPVASVVSLCPQLWHRHFRRAPLLPRARGLPSSSPILTRRRSVLPRSTSTHLAAVSTAAAAAAAPSATPYPVYDRLLPCPLQDDPPRIEHLVAREDEVAADFIARSLGLPPLYAADLIEFGAVYYALVAPQPPPYASPEHFRLFREVTEPSVLRRRASIKGKTVREAQKTFRVTDPNQRLEAGTYLRVHVHPKRFPRCYQIDWKSRVIAVADEYVVLDKPAATSVGGATDNIEESCAVFTSRALGLETPLLTTHQIDNCSEGCVVLSKTKEFCSVFHGLIREKQVKKLYLALTTAPVSTGTITHYMRPVNRAPRLVSEDCIERWHLCQMEVLDCSKVPWPSSSIRKAYNVNGCGWPQQEAAYECKINLLTGKTHQIRAQLAAIGAPIIGDSAYMTAA…
	Zm00001eb307420	ZmRLUA2	MAIRMPALIFRRRAAAAAPKPIQQYLAGLSTAVEHVIPEDNGHIAGGEENKKRWVELPPFAPLDANATARAISRGDGGEGACSNATAIRWVRHCCPHVPASLVQKLFRLRKVKKNLVTADTSSTDSITLQLRLRRVSAKDELVPGDILFLPVNIQESSVTEKTKKFGNKNEIDFLRDLEIYKDRAIIVLNKPPGMPVQGGVGIKNSIDILAPMFENGSSEVPRLVHRLDRDCSGVLVLGRTQFSASLMHAIFREKTADALGDGTQQVLQRKYVALVIGRPRHPKGLLSAPLAKVVLQDGRSERLTVCAGSNTASVQDALTEYRVIESFPQGYTWLELFPRTGRKHQLRVHCAEVLGTPIVGDYKYGRQAHQNWMPLPMPQTIDKEMLKKRKLPFGLTLG…
	Zm00001eb174620	ZmRLUA1	MLCRGRRRPGLWRWPTALRRLSRLAPPAPAPADPVVVRVDANNVARLGAPKPRPRPRQLLSLPPFPAGQDPLPGRKVAPRRVTAVSWVKHYFADVPQEAVQAHFNRRMVFSECYDHKVSADSIRTQKHHLKKIKHNDAMEPGMRIHLPVSVAESDIKKRYETIPTATLHPNKDEIEYLRRLVIYRDSAILVLNKPPKVPMKGHLPVHNSMDVLAAAALSYGSEEGPKLVHRLDRESSGLILMGRTKESFTRLHWLLTSVNLARTSSQTWNKACEAYAQKYWALVIGTPKEREGVISAPISKVLLDDGKAERVILAHPSGIDGAQEAITEYRVMGPTINGCSWIELQPLTGRKHQLRVHCAEALGTPIVGDYKYGWFVHQTWKQNPQPDFEPFTGEPYKL…
