# Supplementary material for: Genome-Wide Identification and Expression Analysis of Pseudouridine Synthase Family in Arabidopsis and Maize
Source: Int J Mol Sci. 2022 Feb 28;23(5):2680. doi: 10.3390/ijms23052680 (PMC8910892; doi:10.3390/ijms23052680)
Supplement: Supplementary file 1 [file ijms-23-02680-s001.zip › Table S3. Protein Sequences of pseudouridine synthases in Oryza sativa, Solanum lycopersicum and Glycine max.xlsx]

## Sheet: Sheet1
Table S3. Protein Sequences of pseudouridine synthases in Oryza sativa, Solanum lycopersicum, and Glycine max.
Species	Name	Protein sequence
Oryza sativa	LOC_Os02g44810	MAAASPPASPPHPKRRKMSSSSDPDQEPTSPSAAGADGAQPRAPRYKRRKVAILLGYCGAGYQGMQKNPGARTIEGDLEEALYRAGAVPEADRAAPRRYDWARAARTDKGVSAAAQVVSGRFYVDPPVFTDRLNAQLAPQIRAFGYVRVTNSFNAKKFCDRRRYVYLLPVFALDPSAHPDREAVMASVGSGSELTKCLECSERGRKVPGVMGREGKVPDPALQEEKSVEASREEAAVGSNEDANCDPASTGDRSVDLPIPDNETNTQITEMRSNGAEKCDVQLSGGTLCSEAVPASNSETVCPILNSDSNTNSDSVDVDPSFVAEKKGSIETVVTEDGKKQAMDVVTEDEKKQDVDYEGSSLEEMPLRSAFSYTHEVKERFNRILKKYVGTHNFHNFTT…
	LOC_Os03g21980	MAAAAAATWRLWRPYSSALLSRRVNPRFLRTTPCVSYPGGAAASAAPPSPPLATTCSDDWGGGMRWESARKKRVVLRVGYVGTEYRGLQKQRELSADSTI ESVLETAIFKAGGILESNYGKLQKVGWERSSRTDKGVHSLATMISLKMEIPDRAWENDPDGIALSNFINSNLPDNVRVFSVLPAQRSFDVRRECLYREYL YLLPAEIIGIKGGCSSEEVMEHLSEFNSILKGFEGNHPFHNYTARAKYRKVLAGRHRKVKGASSAVNSMPTEMSLDQSSSDDGTTSDHDEEDLNSSSIIG SSVPEDSYKDNPEFSEKQVQIRARWLHEPDENDRLNASHFRDILTFSCGELQISSGIQFVELTISGVSFMLHQIRKMVGTSVAVKRGLLPKDIIAL…
	LOC_Os06g45250	MLAKLRPLMATAAAAAAAAAKPAPALSFSTAAAEGDEHAHYNHTDACHHLRWTAKESYEYMYARPWSRVVDFYAELVRTGAGAAGLADLFGKDENGYSLDTNGEDYTAPSENQTSTKSSKDRGGRWERVTFKIVLSYHGGSFDGWQKQPGLNTVQGLVEKHLGQFVDEKKAKQLEARSLPLEGCAVVAGRTDKGVTALQQVCSFYTWRKDVKSSDIKDAINKAAPDKLRPLHVSQVSREFHPNFAAKWRRYLYIFPLDEDVKLISGEEQSAKTVEGPECNIKPQSFDVGKVDKIIRQLEGKSLSYKMFARDTQASRSVGPPTECFMFHSRAAVAKLHTADENCEEGTTRAICIELVANRFLRKMVRVLVATAIREAAAGAEEDALLNLMEATCRRATAP…
	LOC_Os03g26440	MAAAAAGGDGEAAVMRAEVAALRLRVQELERENQRLGKIASRCTCGSSKDDSAASSPVVSESLSSSKQEPQKNVKSHCRGCQVGVVSHCPKRLIALKIMYFGQRFYGFASEAHTEPTVESEIFKALERAKLLVGSRKESCYSRCGRTDKGVSATGQVISLFLRSNIKDAKLDVLDNKSGDFLARFSCLGREYKYLFWKGDLNISEMQKAALKFIGEHDYRNFCKMDAANVSNYRRHITDFNISAYDQRSNYDELWAITIKGSAFLWHQVRCMVAVLFLIGQGLETPCIVDSLLDITKTPRKPQYKMASEIPLILRSCLFDEVNFMCSSEASQALIEHLKDEYHQYMLQAAIFCEALSCLCSPEPDPFEPRHKKRNHIPLMSRQTELASKQCSIVKGQKV…
	LOC_Os05g19954	MLGLAPLRFVSPPPRGAAAVSAAAIGGHSISLGDGCHCAVPPPGEKDADKARAETTEGASYKWRMVIAYDGTKFKGWQYQPSPPTIQCSIENALTRITKLDRKELCLVGAGRTDTGVHAWGQVAHFTTPFSYHCLDSMHSAINGLLPHEIRVREISAAKPEFHARTSTRSKIYHYKIYNGPVMDPFHNHYAYHSAYKLNSQAMREAAKHFVGTHDFTSFANAVHNDRVRSPIKKIMRFDVIEMGAILQLEIEGTGFLYRQVRNMVALLLQVGREALPPDIVAKIIAARDRKELAKVALSAPPHGLYLMSVNYDKEMLQPPEGAPHISFGRTHQISKCKLLFY*
	LOC_Os12g09290	MSAATPDSAAAAKRPIDPSHADPSPAAKLQRSSPPDPSPPAEAQGDATDGGGEVAGVRSGEMAGARNPQAQRYLVAVEYVGTRFSGSQQQLNQRTVVGVLEEAFHKFIGQPVSIFCSSRTDTGVHALSNVCHVDVERISKRKPGEMLPPHEPGVVKRAVNHFLQKNEGDIMVTDVRCVAPDFHARYKALERTYHYRLLSGSEPLSVFEKTSAWHIPEDLNVQAMKKACSILVGHHDFSSFRATGCQANSPMRTLDELSVTEVFPSMFFPSSMERSEMESLDGHLVYSRTSVVESSGKGSDASSTSEQSRFENGEEFGKRLRHRCFVVTARARSFLYHQVRLMVGLLKSVGTGDLTTEDVERILNLKAVTAAPPMAPACGLYLANVKYDLSV*
	LOC_Os04g47380	MKEKYGSANWFDEKIFSQQTMSVKEALRILLVPSVEKQMNVKHGNNSFRIRLTYTHDEGSQKLLRLLPNDRGRKRKTESRDGSSKRGSTDDDKQILSESDAFINKNLEGIQDQDFRSLFQLPPEKVLEPCHLVISCQRSPIYIGGRYLKLSRNVSQSCWIIDDERMGEASVEEIIGENVRAICKGDGYKFHAAGREDIDVRMLGSGRPFLVEVLNVRSIPSATEVQQIADKINDSEKKHVRVRNLKLVGSEIWTMMREGEAEKQKQYAALIWTSRPLTDDDLHNISLIKDMEIVQKTPIRVLHRRSPLERKRIIHWMEIEKISGGSNYYLLHLCTQAGTYIKEFVHGDLGRTHPSVGVMLSCRAEILQLDVTDVKMDFLQ
	LOC_Os01g56620	MRGRHLLSPLLSPLAYPKPPSSRLAPRRVASHRTVAPPPAARRAPLSEPDVGISLFASALPGFRGALKQRYSDFVVHEVALDGSLVRLTSFDLPDGECVD AKEGGMDEAQALESFRLLCGDADCEALRGFLERVSEGGDSDVSPIILSADADKTHRSEVHDFFKRNFEALLTDTVEHSDGIQRCIRVRLKPGRRERRDVD GRGRNRKGTGSSGWRDDKPFDSRGSIIWPDHLGKFIRFHLYKENKDTQEALGKIGKMLGLQPRSFGFAGTKDKRAVTTQQVTVFKVQASRLVALNSKLIG IKVGDFSYVKEGLALGQLMGNRFTITLRSVVTESEDVIKAALDGLITNGFINYYGLQRFGSGSVPNHQVGVALLRGEWRNAVQLILGPREGECDNI…
	LOC_Os05g43374	MREHYKEHGDIDMALRNFPRHLVAEKAILQCLKKCPGNYLQALKSIPRTLRMMYVHSYQSYLWNHAASARVEKYGISQAVEGDLVYSKEPPPGEATSVDTSEPCDDQINSSDIDLCSETLPEETIQSVKIVDSEDLLKGVYTFEDVVLPLPGSQALFPGNGIADIYHELAKKDGISLTENAHGVK*
	LOC_Os05g01750	MLRTGGGARATAAAQLLSSSSSPPPLRLPRRFLSLTATPYPLYYDLLLYRPSYPNPPKSSAADDRHTRPTDDHLDRAKRRYLRKRRSRLLPDPDATTAKPSSSSSSEFVELKPEVVDFPRLHAREEALYFHDAFALPWEKDKHYRMLYRLEKKYFPDQSLDNAFVPADASPPSSDAADKGLVFFDDDDNNKEAEVKKKKDGEDRGEVLERKVEDFFRSLKKGPGHGEANVMKAKKKEPPQVRHEADEWPQPHLASRRTELPPRWNGPTGTVVLIDKPKGWTSFTVCGKLRRLVNVQKVGHAGTLDPMATGLLIVCVGKATKVVDRYQGMVKGYSGVFRLGEATSTWDADSPVIQREPWEHIKDEDIRKVAASFRGEIWQVPPMFSAIKVGGEKMYDKAR…
	LOC_Os11g38600	MRSDDSARTRDHRDGARGVTGRKSRTPANQSHASLRNLHPLIAALPSRPPRVRLDRRSVVAWIKRLLRVNKTGHSGTLDPKVTGNLIVCVDLATRLVKSQQGAGKEYGCVARFHAAVPDTARDARSRRSQAPCSSAPRSSPP*
	LOC_Os04g48700	MAVADRVWRMIEESGSERHSRCQRKVELNSRTDGYSREVCTHAGSPSTRLRTRGHRPKVTHASKSVAAPFPSHASLRNLHPLIAAYPSRPPRVRLDRRWVVAWIKRLLRVNKTGHSGTLDPKVTGNLIVCVDRATRLVKSQQGAGKEYVCVARFHAADTARALEALTGAMFQRLPLISAVKRQLRVRTIYESKLLEHDAERHLAVFWISCEAGTYVRTLCVHLGLLLGVGAHMQELHRVRSGIHGEQDNMVTMHDVMDARQEFTSEIPDALNKLNTYFALNPRQTIGP*
	LOC_Os03g25450	MSTPPPAAAASPATDQGKTKSKKKSKKHQEDTSSSLAVAAASVDEAAEAKADGYLIKPQSVAPPLDTSAWPLLLKNYDRLNVRTGHYTPLPAGHSPLKRPIAEYLRYGVINLDKPSNPSSHEVVAWIKRLLRVEKTGHSGTLDPKVTGNLIVCVDRATRLVKSQQGAGKEYVCVARFHAAVPDTARVARALEALTGAVFQRPPLISAVKRQLRVRTIYESKLLEHDADRHLAVFWISCEAGTYVRTLCVHLGLLLGVGAHMQELRRVRSGILGETDNMVTMHDVMDARWAMDNFNDESYLRRIVMPLEVLLTSYKRLVVKDSAVNAICYGAKLMIPGLLRFENEIEVGEEVVLMTTKGEAIAIGIAEMTTAVMATCDHGAVAKIKRVVMDRDTYPRKWG…
	LOC_Os07g44190	MSSPPPAAAASPSSELTKSKKKKIKSKDAATAAAVDPPSLAEAEAKTDGYLIKPQSLVPSLDTSTWPLLLKNYDRLNVRTGHYTPLPSGHSPLKRPIAEYLRYGVINLDKPSNPSSHEVVAWIKRLLRVDKTGHSGTLDPKVTGNLIVCVDRATRLVKSQQGAGKEYVCVARFHAAVPDTARVARALEALTGAVFQRPPLISAVKRQLRVRTIYESKLLEHDADRHLAVFWISCEAGTYVRTLCVHLGLLLGVGAHMQELRRVRSGILGEQDNMVTMHDVMDARWAMDNYNDETYLRRIVMPLEVLLTSYKRLVVKDSAVNAICYGAKLMIPGLLRFENDIDVGEEVVLMTTKGEAIAIGIAEMTTAVMATCDHGAVAKIKRVVMDRDTYPRKWGLGPV…
	LOC_Os03g05806	MALAAAAAAAAAAVSFPPLLSRPAACVLLRCGRHRRLPPLLLRAASSSTSSAPDFNITFAEPTAPAPSKPKPSSPAPSAEQVVPWIVRGEDGKPSMRTAPPPDVLQAIALAEAEAKKAKKDPRRSHKGAAALATPVANAKVRERKAAPATAPPKFSKAARRFYNENIKEHEPQRLAKVLAAAGVASRRTCEELIFQGKVTVNGSVCTAPQTKVDISKDSIYVNGNRISKKLPPKLYFAVNKPKGYICSCGEPKSIISLFDDYLKGWNKIQPGVPKPRLFTVGRLDVATSGLIIITNDGEFAQKLSHPSSNIMKEYVVTIDGPVHRNHLIAISEGTKIDGVKCIPDLVEPLDVQSNTKRTRIRIAVHEGRNHEVRELVQNAGLEVCLYAQYFFSQVFPLC…
	LOC_Os12g37380	MTRLPLLLHSPRFAAALTTPPPPPLPPARRLVAAAAGGDLSLAMSAATGEYPVPVSPPYPAASKDVELRRAMTASARSAAYSSAPVVFEDEWLAVVDKPAGVYCDALLSALPCSAATLGDEATKPNLHLANRLDRDTSGLMVITKCNKVAGKLVKAFTEHKVKKTYLALCIGYPPAWEKIKICSGHGRSKHGAWRVYAMSDVGRSLPGGSVVRDMSTRFEVLGINGKGQFREPSNFEVDETESITVQEKAADLTSDGDEKNSIILVRAYPQSGRTHQIRLHCQYLGFPIRGDVKYSGVIEWNGVDYDGHALHAESLSFVHPVTGLPVTFRSPLPSWANEFISTMA*FLDNVSRKKLKS*
	LOC_Os03g17920	MPRRQGRSTRSGRHGRSSTKGSPTSTRSDAPVRFSCSPAFFSVSLPPPSSFASSDFFHVQVDAGATTTLIEFYSTSYKSSAPLPGWIKRIRDGQITVDGEVATDPDMILREGSKLVYHRLPWQEPFAPHLLDVLYEDDDMIALNKPSGLQVLPKGLFQQRTVLAQLQLKDWKMPSSFCSKRKDAQSHPVPVHRLGRGTSGLLLCAKTKLAKAQLAAYFAEGATNAGKSRDETDICKARKISKFYRALVTGILENDEVLTFPPHFCYGKFIVCYYLEGISAFFFHPLSITHGALGPHSQYATLEELENDQISLTT*
	LOC_Os06g50360	MATTAAASPPAIATALSALLRRQRRRSSRCVGASHARCLAADANAEAVAPSRRGGHGGTRLEEAVPAGEGRSRIDAWISARLGGGGVSRARIQASIRAGLVVVNGRPVSKVSHMVKGGDIVSCTVLELQPLRAEPEDIPLDIVYEDDHLLVVNKPAHMVVHPAPGNANGTLVNAILHHCKISTFTCLARNSIDDECPDSSDDDIDVFDIDQFTTGEVSSEVREALVRPGIVHRLDKGTSGLLVVAKDEHSHAQLAEQFKLHTIRRVYISLTCGAPNPNSGRIEVPIARDPNNRIRMIATPGSGHRYARHAASRYKVREVFAGGGSALVEWRLETGRTHQIRAHAKYLGIPLLGDETYGGTKSMALSLLRPRTPSRYHCDLSNMISKIDRPCLHAALLGF…
	LOC_Os07g46600	MAGSCLALCKMTLQGSSTSSRGKTRSPSISSPGHSPSLHYLIKFGAVYYALVAPQPPPHAAPEHVRIFREVTEPSVLCRRKSIKGKTVREAQKTFRVTDPNQRLEAGTYLRVHVHPKRFPRCYEIDWKSRVIAVTDNYVVLDKPAATSVGGATDNIEESCVVFTSRALGLETPLMTTHQIDNCSEGCVVLSKTKEFCSVFHGMIREKQVNKRYLALTTAPVSTGIITHYMRPINRAPRLVSEDHIKGWHVCQMEILDCKKVPWPSSLIRKVHKVDNCGWPQQEAAYECKINLLTGKTHQIRAQLAAIGTPIVGDSAYMTAAMAAIVNPSINPFGRWGQNYDSEDEKAAAVEAWISCHGKEPKSVIGLQASEISWDYEGEHHSYKAGVPWWRQDAVESDL…
	LOC_Os02g30840	MAAGPAGIVWQTPANPPERQDYIFRDGRRYVRPYYFEFISHVKNRWAGKTIVDLFTDEFKGRPREYYVHAVKCGRLQVDDQMVHADYVVQSSQKISHFLHRHEPPVLGGDITILQNEADVVTVCKPASVPVHPCGQYRKNTVVGILQAEHGLVPLFPVHRLDRLVSGLLIFAKNADKAESFRQQIEASLLQKEYVAKVVGVFPDGEQTVNANVHFNAREGRSTAEVCDGDGKAPIGKQACTKFQRICTDGIHSIVLCKPVTGRTHQIRVHLKHIGYPIANDEVYLSENFSPRSSKGTRINRATTLACSLPSSDPDSCADLGNNDTNEDTEADEEFSIDPMCTNCPNLAPVGYDADEEALWLHCVRYTGPDWSYECPYPDWAFLDNVSRKKLKS*
	LOC_Os08g40860	MLCRRRRVGAAVRWLSRLAPPAPAEADPVVVRVDGSNVARLGKPKPGPRPRQLLSLPPFPGGGDGDPLPGRKAAAPRRVTAVSWVKHYLADVPQEVVQAHFNKRLVYSECSDHEVSVETIKSQKHHLKKIKHNDVMEPGMRIHLPVSVAEGEIKKRYETIPTATLHPNKDEIEYLRRLVIHKDSAILVLNKPPKVPMKGNLPVHNSMDVLAAAALSYGNEEGPKLVHRLDRESSGLLLFGRTKESFTRLHWLFTSVNLAKTNSQVWNAACEAYMQRYWALVIGTPKEREGIISAPLSKVLLDDGKAERVILAHPSGIDGAQEAVTAYRVMGPTIHGCSWIELRPLTGRKHQLRVHCAEALGTPIVGDYKYGWFVHQRWKQNPQPDFEPFTGEPYKLRRP…
	LOC_Os09g01620	MAALLYLRRRAAAAALAGVAPKPQWLATAARRGALVSGDDGGETGERGKSPWLQLPPFAPLDAAAAARAISRGGGEGGDGEQGATAIKWVRRCCPDLPTSLVQKLFRLRKVKKNVVTAEISSADASAEQHRLRRVSAKDQLMPGDILFLPVNLKESSVAEKTKKFDNRNEINFLRGLEIYKDEAIIVVNKPPGMPVQGGVGIKNSIDVLASMFEENSSEAPRLVHRLDRDCSGILVLGRNQLSTSMLHAIFREKTADALADGTQHVLQRKYVALVIGTPRHPKGLLSAPLAKILLQDGKSERLTIRASSNAASVQDALTEYRVIESCPQGYTWLELFPRTGRKHQLRVHCAEVLGTPIVGDYKYGRQAHQKWMPLPLPRTIDEELLRKRKLPFGLVVGG…
Solanum lycopersicum	Solyc01g100400	MTVKFPLLQIPSINFFASPTRISRHRRFIFMASQSYFDSPSVATTDYPVPLSPPLPTLSKDIEPNRALTASSKSALFSLSRSHVIFEDEWIIAVNKPQGIYCESVLSSLPDLLNDTGANVSELHLANRLDRDTSGVMLITKLHKVAAKFVKAFTDHKVRKTYLAYCVGLAPKWEKITVKSGHGRSKYGAWRVYAASDAGRKLPGGSLVKDMETSFEVLSVNGLGCFKEVSDLHKDEDIVIVQEKSVIGCDLKKDEILVRASPRSGRTHQIRLHCQYLGIPIRGDVRYEGVYEWKGNIYDSHELHAESLSFEHPITGKSMLLQAPLPSWAIQPLRSQFE
	Solyc01g107580	MARPWLFRRVFHRSRQLFAASDDVQTLYSAFYRLQCHYATTVTDAQVCNRNENEKAKWLTLPPFTAAVNGAALGRELAGVKMDVNENSTNTMTALKWVQRCCPELPKSLVQKLFRLRQVRRDSSNVEEQRPKRVSAKESMNVGDRIFLPITVQKFPSEKVVYYPSSEEERKFVHSLELYKDAEIIVVNKPPGMPVQGGIGIKRSLDELAAKYMSHQYSEAPRLVHRLDRDCSGLLVMGRTQLSASALHSIFREKTFDSQNEDLESKKRILQKKYWALVIGCPRRSGGIISAPLGKLVLDNGKSERITIMSDVREPSAQYAVTEYRIIGSSEKGYTWLELSPLTGRKHQLRVHCAEALGTPIVGDYKYGWQAHRKLKHLPLPTSVLNLVVEIPRQKPDPF…
	Solyc07g042750	MRWNKDESRCLLFLVRRFSRSVGHSAQAYRCEPVIRVSNNITHLGRQKDGVKPSQLLSLPPFPGCPLPGKKVATGPDQPSCHVTAISWIKYYFDEIPGSVIQSHFNKGLVQLELNELFTSKEGQTRLLRKIKHSEVMEVGARIHVPISVAETRISKRYDVIPSGTLYPNADEIAYLQRLVFYKDPAILVLNKPPKLPVKGNLHVHNSMDALAAAALSYEYDEGPRLVHRLDRESSGLHLMGRTEESISHLHLLFSNTKRSKSLSKAWNDACGSTYQRYWALVIGSPKVKEGVISAPLTKVLLDDGRTERVMLAQQSGLEASDEAVTEYRLLGPMINGCSWIELRPHTSRKHQLRVHCAEALGTPIVGDYKYGWFVHRKWKQMPRVDVEPITGKPYRLKR…
	Solyc02g080320	MAFASGSFTPIVTNSLIASRLWTPNWRNGFFSPFNMVHTFASSRSRLLKNKNHYKRLALSSCSKSFCCQSTALSDINSTSHTVSSNGHLRYGRLMPCPLQNSPPRVEHLVVTKEGPVVEYICKALDLPPLYVEDLIQFGAVYYALVCPKPPPTASPEQIKVYEEVTDPSVLRKRTSIKGKTVREAQKTFKITRADEIVEAGTYLRVHVHPKRFPRCYDIDWKSRIIAVTDDYVVLDKPAGTSVGGTTDNIEESCATFATRALGFSAPLLTTHQIDNCTEGCVVLARSKEYCSVFHGKIREKKVRKLYLALAAAPVPIGILTHYMRPINMAPRLVSRDFVKGWLLCQLEVLECQKVPWPSSEIQRTYNLEDCGWALKDYAYECQINLLTGRTHQIRAQLA…
	Solyc02g062520	MSEKAELAAVRAYFGVPWPQRNEGLSYHDIVRPTDAGLTLIEFYFRKYKNSAPLQGWLQRIQNKQITIDGKVVILPDTELRAGAELVYHRLPWREPDAPYLLEVLFEDDYLIVVNKPSGLQVLPGGLYQQRTVLTQLQWHACKLTTTSSGCQKTHPVPVHRLGRGTSGILLCAKTKLCKSRLAAYFAEGTSVVEEKCTNSECNTMRKICKIYRALVSGVMDMDEAVIKQPIGTIKYPGVAKGLYVASPSGKPALSSVRVLERDSESNCTLVQVEIQSGRPHQIRIHLSFIGYPLIGDPLYVSGGQPKCFHPELLDESFEKDGGYQRPENPVPGDCGYNLHAHQIGLIHPITNELIKITAPLPAILQTRDEREANQPNSS
	Solyc03g097550	MNTKRKREDMEIVWQTPANPPERHDYIFRNGVRYVKPYYFEFISHVKNRWAGKTIVDLFSDEFKGRPRDYYESAVKSGRIQVDGRKVSVSYVVQSSQKISHFLHRHEPPVMSWDVEILCEEPDVLTVCKPASVPVHPCGQYRKNTVVGILQAEYGLAPLFPVHRLDRLVSGLLILARSASRADLFRQQIESGVVQKRYIARVIGVFPEKQQVVNANVNYNAREGRSTVEVGDNQGNSTASLKGKAACTKFTRISTNGKQSIVLCEPVTGRTHQIRVHLQYTGHPIANDMLYMSEFVSSRAAEGLSADRAAAKSCSPPDPISRTSDMENDSNEDFSIDPMCTNCPNLAPKGYEGNEEGLWLHCVKYSGPDWIYECPHPDWASLS
	Solyc04g081920	MVALNTTSFSLLPQNPKPISLSRVSSFICRAFTKFPGDSDSDDSPDEIPGRRSNYSGVKLEETVDSKTGKLRLDSWVSSRIDGVSRARVQSSIRSGLVSVNGRVTDKVSHMVKGGDKVDCTIADLKPLRAEPEDIPLDIVYEDEHVLVVNKPAHMVVHPAPGNATGTLVSGILHHCSLPTVSFPGEEVLSDGEDASDDELNIFSPNRSPNYDDSSVMCESSVRPGIVHRLDKGTSGLLVVAKNEHSLADLAEQFKKHTIKRVYVSITCGVPASVAGRVDIPIGRDSNNRIRMAAIPGTPKSGKSRHAVSRYKVIEKLAGGGSALVEWRLETGRTHQIRAHAKHLGIPLMGDEVYGGTKNMALSLLQPKTPPMFHGELSQLVSQIDRPCLHALTLGFRHP…
	Solyc11g008360	MAAMAAAVAAATSAFTSLHLTRATPYTRRHIRTFITSSLSSSSTKFNITFAPPKPKPKTKPEPAIPIINPNSDSNSDSVPNLDAEVGDQLYIPWIVRDEKGNLTLQSTPPARLLHEMANASTGKKKKKGKEVASKAATVVPTPEPKHSKAARRFYNENFRDPPQRLSKVLAAAGVASRRSSEELIFQGRVTVNGSVCKTPQTKVDPARDVIYVNGNRLPKKLPTKVYLALNKPKGYICSSGEKETKSVMSLFDDFIKSWDKRHPGQPKPRLFTVGRLDVATTGLIIVTNDGEFTHQISHPSSNLSKEYIATIDGEVHKRHLIAISEGTIIDGVHCTPDNVELLPGQPDLSRPRLRIVVHEGRNHEVRELVKNAGLQLRALKRIRIGGFRLPADLALGKH…
	Solyc01g097600	MLKTLCSKLRRHHHLLLRKTLLPNILKPYYYRYLENTLLPDTMKTMDESDVGISCYISNLPGFRGILKQRYSDFIVNEVDLDENVVHLNSLEAPKECSENKDVNISDQLNRSYVTEIESFRSLAGNSDADKLKAFIDELNSGADVSDESIVLSPSSDKSHRTEIHNFFKERLKFLVTDTIDGVEDQSKCVRVRLNNDRNNGRGRYSRKRKDRNDKRYDSRGSDSWPGHLGKFLRFHLFKENKDTQEALNVIAKMLGVQLRSFGFAGTKDKRAVSTQRVTVFKQQASKLAALNKRLIGIKVGDFCHVKEGLLLGQLYGNRFTITLRGVSAESEDIIKASAVALGKHGFINYFGLQRFGSSSVPTHLIGAALLRGEWKAAVSLILDPREGDILCYFTLSII…
	Solyc04g082130	MAGEVAAAEVIGVKHLSSAEAAAEEEKLRLLREAVHALPVSAVKDLWSIGACVRCIFRLFGLHELMCSHPSLSISKWCDILEDVMRNKDGEFNEQSHQERSRETNFCKICLGILQFLYYDDTGTLLKKYSADDFAVVISELVKQQYQQIDSFSLEVSLPSVVTENDQAVWLYMKNKYRHELWFQEKAECQFISTKDIFKLLVINPLQRLLGVKSTQSSFRVRLTYSHSDALTRDDVQEGNGGNKRRKTGFTGDLKTTGESVTPHVESFDSNIVDGDGLTKVCPKEAQDLSCNNLMAKLDKVGKPCSLAIHCCRSSTYIGGRYLKYSRNVSQTRWVIDDERMGEASVEEIIGGAILPIFQGDNYKFHAAGREDIDVRMLGTGRPFLVEIQNARQVPSEAL…
	Solyc02g081810	MTDVELSRSEKKKKKSKSGKNDDETQTLSTPIDGDFLIKPQSYTPTIDTSEWPILLKNYDRLNVRTGHYTPLPSGFSPLKRPLAEYIRYGILNLDKPANPSSHEVVAWIKRILRVEKTGHSGTLDPKVTGNLIVCIDRATRLVKSQQGAGKEYVCVARLHSDVPDVAKVARALEALTGAVFQRPPLISAVKRQLRIRTIYESKLLEYDAERHLVVFWISCEAGTYVRTLCVHLGLLLGVGGHMQELRRVRSGILGEKNNMVTMHDVMDAQWMYDNYRDETYLRRVIMPLEVVLTSYKRLVVKDSAVNAICYGAKLMIPGLLRFENDIEVGEEVVLMTTKGEAIALGIAEMTTAVMGTCDHGVVAKIKRVVMDRDTYPRKWGLGPRASMKKKLVAEGKLD…
	Solyc02g093460	MAKSVVIPRMSLIFLRSKSISQPRTVFFPSMLNSLLLKSHSLHFFSTTSTPYPLQYEMIISRPANPPSPTLKSRQQRFLPKSKPNDSEPLPGSELGFDDWVDRKLNLKSSSPQAEPQPEEPNSGIMEMDKGKRKYYNKRRKRMFGGSDSEDENNRDKDNELVELKQEVVELPTLHKKEEELYFYDNFAYPWEKDKHYKMVYQLEKKFFPDQGFDKAFLDPGQSNENVNRSKKKLGKKENLIEKDIDGGDGKSLIFFEEEEKSVSSETKKEAKVDVAEKKVEDFFKCLKKVPNKENGVVSAEPFLATRSTGLPPKWDSPGGTVVLVNKPKGWTSFTVCGKLRRLTKVKKVGHAGTLDPMATGLLIVCVGKSTKIVDSYQGMTKGYSGIFRLGEATSTWDA…
	Solyc01g103560	MSNDQLQPLISETNKHSLDQRPESPQRPSKLPKVNDDGGNDVVEGEEQKESVTRTMNPNPRLQRYLLAIEYIGTRFAGAQQQPNCRTVVGVLQEAFQKFIGQPVSVFCSSRTDAGVHALSNVCHVDVERISKRKPGDVLPPHEPLVVKRAVNHFLQKNAGDIMVIDVRCVPDDFHARYKAQERTYFYRLLSGPEPVSSFERDRAWHVPENLDLLAMQKACNILIGRHDFSSFRAAACQANSPIRTLDELNVIEVVSTPFFPSISERLKSSSVMEDPTVYLGSDTNHSQISFNTNEGKLEGSNGEACQEFGLRRRHRCFVVTARARSFLYHQVRLLVGVLKSVGAGDLTDPDVKRILEAKSIAAAPPMAPACGLYLGHVKYDLPPENNQS
	Solyc04g072140	MDLVATLQSELETLRSRMKVLESENAKLSAQLSNCSCQESKEKGNDSVLKNGVLEGHGKKKNKLRDLGYGAMMHHSKRYVALKVMYFGLRFYGFASEAQMDPTVEGELFKALERTRLIFGDKKELQYSRCGRTDKGVSSVGQVIALFLRSNHRESRGDNKYPGENSIEESCGEIDYVRVLNRVLPNDIRIMGWSPIPVGFSARFSCLSRVYKYFFWQGNLNLTAMQTAAKKFLGEHDFRNFCKMDADNVHNYRRHIISFEIVPFNERDNDDQLMIMKIKGSAFLWHQVRCMVAVLFLIGQGLESPNVIDLLLDIERTPRKPQFPMAPEIPLVLQSCEFEGLKFICSSDTKQALNEHLERECRSYKLQSAIYHEALLNSSCIEIDNNISSDHTKKKRASH…
	Solyc04g082070	MEKEPVPSSITEEPQPKKQKMSTTTTSDEEYAAGAGDGSAPERKPRYKRRKVAIFFAYCGVGYQGMQKNPGAKTIEGDLEEALYQAGGVPDHDKCQPRKYEWARSARTDKGVSAVGQVVSGRFYVDPPGFIDRLNSILVPQIRIFGFKRVTNAFSAKKFCDKRRYVYLVPVFALDPYAHRDRESVLASLGSGKELVKCLNCPERGRKVAGVMGRRCEVIGQSFMLHQIRKMIGLAVAIMRNCAPESLIVTAFRRDVNINVPMAPEVGLYLDECFFTSYNSKWKDTHEEVSLKAYLEEAEEFKVKYIYSHIASTEQKEGTMAVWLHSLNHRNYPDLRAVDIVKPAGGGLEVVETAVEAGLGAVNNGESTDNVSSAVAGPEVTETVVEAGVGAVNNGENTD…
	Solyc05g053190	MCFSAALALPLLPNLEKSSANCISNCSRKDEDSNKGQSVKLTLPAYKWRLVIAYDGTRFSGWQYQQSTPTVQCILEEALTKKTKINRKELCVVGASRTDAGVHAWGQVAHFITPFNYETLDGVHRAINGLLPSDIRVREFSPAGPEFHARFSVTSKIYCYQVYNSTILDPFLRHYAYHSEYKLNADVMRDAAKHFVGKHDFSAFANTSRNDRVPNPVKTILRFDVVEKGPLLRLEVEGSGFLYRQVRNMVALLLQVGRQAVPPDIVVRILESRDRKELAKYTLLLPPHGLSLETVKYNEEHLILPTDSPASSFGRHHSISKCKVLFI
	Solyc07g017260	MLRYPTTVRTLRNLMENSSPTATQQKVHFHYNHTDSCKFSRWTSRECYEFMYARPWHKVVDFYADMVKGHISLSGLFGKETPADHEDAEIREDHEKSELVNIPVKDKSRDKSGRWARANFMIVLSYHGGSFDGWQKQPDLNTVQGLVERSLGEFVDEKKAQLLKDKNLPLEACALVAGRTDKGVSASQQVCSFYILFNISSFLLSSLKQTLQLQCMLKALAYLGSKSGIFSF
	Solyc07g017250	MFNLRILFPPFFLDKNIGSLLCLDTWRKDVKIEDVKAALDKAAPGKIRVVSLTKVSREFHPNFSAKWRHYLYIFPIDDVLGEKQGGQIWIDDSTNVHQQNECDKSDVDKSNVNEINNENDKLVHGNKPTKFEVGKVNRLLGQLEGKLLSYKMFARDTKASRNIGPPTECFVFHARAIETSIPCAKKRRESYEDDVH
	Solyc09g056260	MAGLCVRLPQIPLTNLRFLRSRTLKIVLCSSTSSVESNKWEPFIKKKVVMRVGYVGSDYRGLQMQRDEHQLSTIEGELEKAIFKAGGIRESNFGNLYKIGWARSSRTDKGVHSLATMISLKMEIPADAWEDDPNGITLANCVNSSLPENIRVFSILPSKKRFDARRECNARKYSYLIPAEIIGIKNDSASSEIEYHIANFNDILNSFEGEHPFHNYTIRSKYRKQSPARNLLKNDSLLKKGRPSSEEEISGSEEIDGEQNRKEQGVVTIVEAENQNAEGNCNLKVSHSKDLNSVIPIQARWLHEPDARDKLSSAHFRRIFHCHCGKLEKLLGMNYVEVSICGESFMLHQIRKMVGTAVAIKRNLLPHDTLRMSLCKFSRIVLPLAPSEVLVLKGNNFAL…
Glycine max	Glyma.01G244300	MRAAQSMMLRALRSGQRQFSVAVTRPWEDKWLTLPPVSASSSASVELNQLSSTPTTALKWVVRCCPHLPRALVHKLFRLRQVRIHPATVIQQQTFKRVRVAAKDTLNTGDRILLPQSVKVKQTPTHSHLTPQQINFIRTLVIYKDPAILVLNKPPGMPVQGGINIKRSLDAVAAASLNYGYSQPPRLVHRLDRDCSGILVMGRTHTSTTVLHSIFREKTSRASDDIGKEKRILQRRYWALVLGCPRRPKGLVTASLGKVVVDNGRSDRITIVDNSTLMSSQHAITEYRVIASSSQGYTWLELTPLTGRKHQLRVHCAEVLGTPIVGDYKYGWQAHRKWGHFDLPNVEDSREELLNEEKLPFGLNLNKGSISENHPRLHLHCKQMVLPNISQALQNVQSA…
	Glyma.17G232000	MLNHVSNNNSCSWLLFVARHYSRIQPPRPVSVEPVISVSNNIARLDAPKEGPKPRQLLSLPPFPGHPLPDKSSISGSRQRDYVTAVNWIKYYFKGTWGSVIESHFREGLVQMEADDSSTQKEEQMKPMRKIRPNEVMKRGARVHVPVSICETRISKRYDAIPSGTLYPNADEIKYLQRLVIYKDSAIIVLNKPPKLPVKGSLPVHNSMDALAAAALSYDYDEGPKLVHRLDRESSGILLLGRTKDSVSHLQWLFSNINNAKSSCKDWNEACEATYQRYWALVIGTPKEKEGIIHAPLSKVLLNDGKTERIILAHHSSVEPRQEAVTEYRVLGPQINGCSWVELRPLTYRKHQLRVHCAEALGTPIVGDYKYGWFVHSRWKQMPRVDIEPTTGKPYKLRR…
	Glyma.13G206600	MNSVAMTVASMLFAGGCRILAVPAAARAIRIPRAALSSHHNKHAPSWGCRSSHNSNTALAGEAEFSTTDAGNLTATSSSDSFPKYDRLLPCPSHKNPPRIEHLVISEGGPVLELICKALDLPPLYVSDLIQFGAVYYALVCPQPPPNATEEQIRVFKEVTEPSVLRKRASIKGKTVREAQKTFRVTHVDQFVEPGTYLRVHVHPKRFPRSYEIDWRSRIIAVAESYVVLDKPAGTSVGGTTDNIEESCATFATRALGMTTPLMTTHQIDNCTEGCVVLARTKDYCSIFHGKIREKKVKKLYLALAASPLPTGIITHYMRPINMAPRLISEDFIKGWHLCQLEVLECRKIPWPTTAIQDKYCVEDCGWPSQDYAYECKINLLTGKTHQIRAQFAAYKAPL…
	Glyma.20G098200	MFSVNPKPFSAVAVAMSGSHSQQAQPKSPIPTENYPVPLSPPLPPISKQLELSRAMSAASNSSLFSLSPADILYHDDHLIAVNKHPGIYCETLLSSLASQSHQLHLANRLDRDTTGVLLLTKSHKVAAKLVKAFTDHKVKKTYIALCTGPPPNWERVTLRSGHGRSKFGAWRVYAASDVGRALPGGSVVRSMETSFELLSVNRKGNFREVSDSEFGNVEGENVLVVEEKAVKEDGNNESEIVVRAYPRSGRTHQIRLHCQYLGISIVGDVKYEGVYEWKGTTHHAHHLHAETLSFEHPVTGLHVKLRAPLPPWATHAFQP
	Glyma.15G106100	MTSVAMTVASMLFSGSCRSLAMPAAARAVRISRAALVNNRNKHPPSWCCRSSHNSNTALAGEAEFLTTDAGILNATSSSDSFRKYDRLLPCPSHKTPPRIEHLVVSEGGPVLEHICKALDLPPLYVSDLIQFGAVYYALVCPQPPPNATEEQIRVFKEVTEPSVLRKRASIKGKTVREAQKTFRVTHVDQFVEPGTYLRVHVHPKRSPRCYEIDWRSRIITVAESYVVLDKPAGTSVGGTTDNIEESCATFATRALGMTTPLMTTHQIDNCTEGCVVLARTKEYCSVFHGKIREKKVKKFYLALAAFPLPTGIITHYMRPIDMAPRLISEDFIKGWHLCQLEVLECRKVPWPATAIQDKYCIEDCGWPSQDYAYECKINLLTGKTHQIRAQFAAYKAPL…
	Glyma.04G020900	MLSFHSCGCCRVSASRAFQFQFQTAPSPSLFLSATSYKFRSATASAASGSAGDSDSDGEPKLNFSGVRLEEAVDSRIGSGKLRLDNWISSRINGISRARVQSSIKSGLVHVNGRVVDKVSFNVKSGDEIKCTIAELQNLRAVPQNIPLDIVYEDEHVLVINKPAHMVVHPAPGNTSGTLVNGILHHCNLPNVEFSKDEALSDTEDSDDEFNSYISLASSCEGLNSRLSVASNSIRPGIVHRLDKGTSGLLVVAKDEHSHMKLSEQFKQRTIKRLYVSLTAGVPTPVAGRVEVPVGRDTNNRIRMTAVTGPVNSKKARYAASRYKVIEILAGGSCSLVEWKLETGRTHQIRAHAKYLGVPLLGDELYGGTKSMVLSLLRPRTPISLHSKIVKMVSRLDRP…
	Glyma.06G021100	SDGEPKLNFSGVRLEEAVDSRIGSGKLRLDNWISSRINGIRRARVQSSIKSGLVHVNGRVVDKNLRAVTENIPLDIVYEDEHVLVINKPAHMLDSQFHYLVNTSGMLVNGILHHCNLPNVEFSKEEEALSDTEDSDDEFNSYRSLASFCEGLNSRLSVASNSIRSGIVHRLDKGTSGLPVAKDEHSHMKLSEQFKQHTIKRIYVSLTAGLPTPVAGRVEVPVGRDPNNRIRMTAVAGPVNSRKARHAASRYKVIEILAGGSCSLVEWKLETGRTHQILHDTTLRKWFMIRTYAKYLGVPLLGDEVYGGTKNMVFSLLRPRTPISLHSKVVKMVSRLDRPCLHALTLGFQHPHTGEQVHFSCEPPADFAEILSQLRRIGSETVSFSKRSNL
	Glyma.06G167100	MKRKREGKEGMDNIVWQTPANPPHPNDYVFRNGIRYVRPYYFEFIAHVKNRWAGKTIVDLFAEEFKGRPYEYYVSAVKCGRIQVDGEMVPVSYIVKSSQKISHFLHRHEPPVMACEVPVLQKDIDVLTVCKPASVPVHPCGQYRKNTVVGILQAEHGLTPLFPVHRLDRLVSGLLILARNAAKADIFRQQIEAGLVHKQYIAKVGGEFPEDEVIVDANIDYNAREGRSTAEVRGSAKGKAASTKFTRISTNGTQSIVLCEPITGRTHQIRVHLQYSGHPIANDMLYISEQTVDRSVKGLSADRSARISGVSLTSNFNEKVLNECEENSNGDFGIDPMCTNCPNLAPKGYDSDEEGLWLHCIRYSGPGWTYECPYPDWAKLG
	Glyma.20G178400	MTSRKKFGIPWPECNDGLSYDDVVRASDAGATLIEFYSTKYKSSAPLQGWLQRIKSGQITVDGGVVTDSNTVLRVGSKLIYHRLPWKEPDAPHMIDVLYEDDDMIALNKPSGLQVLPGGLYQQRTILTQLQWEANNQGTCEMHKRLHPVPVHRLGRGTSGILLCAKTKLARARLASHFADGTSHVGGKRDTKQELGKIAKMYRALVSGIVENDKVTINQPIGIVKYPGVAKGLYVASESGKPALSVVDILETNIQENSTLVQVKIQSGRPHQIRIHLSFIGHPLLGDPLYGVGGQPKCLDCDFVDESFAEDGGYQRPTKPVPGDCGYYLHAHKLVLSHPTTNELIEIIAPLPSALHTAEEAKEIAIMQQTA
	Glyma.10G207800	MGATTAIAALSLHCFSKSHTHFSPFRTLPRLTCSFSSSIKFNISFAPPKPKPKPEPDASNEPDGPLLIPWIVRGEDGNLRLQSEPPPSLLNAIATAQTGTKKDNKQTKTTAATATNTTKPQKARSTAPPQHSKAARRFYNQNIKESSAARLSKVLAASGVASRRSCEELIFEGKVTVNGTVCNTPQTKVDPAKDVIYVNGNRLPKRQPQKVYLALNKPKGYICSSGENESKSVISLFDDYLNSWGKKHPGVPTPRLFTVGRLDVATTGLIIVTNDGDFAQKLSHPSSNLSKEYIATIDGLVHKRHLIAISEGTTVEGVLCVPDVVELLPRQPEMQRTRIRIVVHEGRKHEVRELVKRAGLEIHSLKRVRIGGFRLPPDLGLGKYIELNKTNLNALGWKS
	Glyma.20G183000	MGATTAIAALSLHCFSKSHTHFSPFRTLPRITCSFSSSIEFTISFAPPKPKPEPDASNDPDGPLLIPWIVRGVDAFQGGSAVLQPKHQGIPAARLSKVLAASGIASRRSCEELIFEGKVTVNGSVCNTPQTRVDPAKDVIYVNGSRLPKRQPQKVYLALNKPKGYICSSGENESKSVISLFDDFLKNWDLGHLDVATTGLIIVTNDDFAQKLSHPSSDLSKEYIATVDGLVHKRHLIAISEGTTVEGVHCVPDVVELLPHQPEMQRARIRIVVHEGRKHEVRELVKSAGLEIHSLKRVRIGGFRLPPDLGLGKYIELNSTNLNALGWKS
	Glyma.19G243400	MAMKTAEEHEVGISCFISDLRGFRGILKQRYSDFIVNEVDRDGAVVQLSSLDAPLEEPEENRTNTHDTVVSYASQIESFKSLAEEYDAILLEEFINKINAGGEDSVSPIVLSPDSDKSHRKAMHNFFKENFKFLVTDVVNGPDASSKCIRVRLNSAEPNNKGKNSKKRKERDDKPFDSRGSENWPENVGKFLRFHLYKENKDTHEALGVIGNMLSIQPKSFGFAGTKDKRAVTTQRVTVYKQQASRLASLNKRLFGIKLGDFCYVKEGLCLGQLLGNRFTITLRGIVADSEDIIKASADALGRHGFINYFGLQRFGSGSLPTHLIGAALLRGEWKLAVDMILDPRDGEKSAIAKARKYYKESSDVVGTLKQLPRYLVAERAVLQTLKTSPGNYLQALKS…
	Glyma.14G222900	MEKEAELGEKEFEQMVRALPSDAVKELLSHGVCTRCIFRLFGLQGPVYASPPSLSSLFDATQQDCLCTLCLGILQFTYSNVQNDNLPLLIADMVKRQAYQFDTFSLEVSIPPIIIDDVNFLCSYMKTKYGSQPWFQENLHSGCISTKDALKFSLIYPLQNLLECKSNMGPFRIRLTYTHTKGNDKSSDCAAETCKRRKIGEPSIVGERSFSSTLENDSSDCCKFLLEKANEPCHFTYSCYRTPFYFGGRYLKYSRNVSQTRWIIDDERMGEASVEEIIGGNILQACQGDSFKFHAAGREDIDVRMLGPGRPFLVEVQNGRHIPSELFVKDIEKTINKMENKLVRVKNLKLVGSDGWNLMREGEAEKQKQYAALVWISRPLKDEDIQCVSSLKDLKVLQR…
	Glyma.05G002300	MLKASSLSFLVAMPSATASFGFFFCRQRLSSSFPFPPRPRLLSTTPTPYPLQYELIINRPSYPDSPRPPPARPIDSPEPELNKAQRKYYNKRRKRMYGSDEDESRRPDETFVELKPEVVDFPTLHKREEELYFYDAFTYPWEKDKHYKMVYQLEKKYFPDQCLDKAFLQPGQSNANANGKGKGRKKVVGGGGGEEKLVFFEEGNVEEKGEESGSGSRQLKEKKVEDFFKGLKKDPSPSLNKDVQVGEPFLSSRRTGLPPVWDTPHGTVLLVNKPKGWTSFTVCGKLRRLVKVKKVGHAGTLDPMATGLLIVCVGKATKLVDRYQGMIKGYSGVFRLGEATSTWDADSPVIQREPWEHIKDEDIKRNALSFSGEIWQVPPMFSAIKVGGEKMYEKARRGE…
	Glyma.08G176900	MSESDTKKKKQQQRSGGKHEGEEGLMIKPQSFTPPIDTSQWPILLKNYERLNVRTGHYTPIPSGYSPLKRPLSEYLKYGVLNLDKPANPSSHEVVAWIKRLLRVEKTGHSGTLDPKVTGNLIVCIDRATRLVKSQQGAGKEYVCIARLHSAVPDISKVSRALETLTGAVFQRPPLISAVKRQLRIRTIYESKLLEYDPDRHLVVFWISCEAGTYVRTMCVHLGLLLGVGSHMQELRRVRSGIMGEKDNMVSMHDVMDAQWVYDNYRDETYLRRVVMPLEILLTSYKRLVVKDSAVNAICYGAKFMIPGLLRFENDIDVGEEVVLMTTKGEAIALGIAEMTTAVMATCDHGVVAKIKRVVMDRDTYPRKWGLGPRASMKKRLISEGKLDKHGKPNEKTPQ…
	Glyma.15G056100	MSHSDSSKKKKQQQRSKHEGGGGEEESKDEGGLMIKPQSFTPPIDTSQWPILLKNYERLNVRTGHYTPIPSGYSPLKRPLAEYLKYGVLNLDKPANPSSHEVVAWIKRLLRVEKTGHSGTLDPKVTGNLIVCIDRATRLVKSQQGAGKEYVCIARLHSDVPDVSKVARALETLTGAVFQRPPLISAVKRQLRIRTIYESKLLEYDPDRHLVVFWISCEAGTYVRTMCVHLGLLLGVGSHMQELRRVRSGIMGEKDNMVSMHDVMDAQWVYDNYRDETYLRRVVMPLEILLTSYKRLVVKDSAVNAICYGAKFMIPGLLRFENDIDVGEEVVLMTTKGEAIALGIAEMTTAVMATCDHGVVAKIKRVVMDRDTYPRKWGLGPRASMKKRLISEGKLDKHG…
	Glyma.05G220800	MGVMLFGFHRESFQFMYARPWQRVDDFYLNIVRANLSLPLLFGAQTLVVDHNDTGIAALSDTCELESVATEDRSGRRARTTFKIILSYHGGSFDGWQKQPGLNTVQSIVEGSLGKFVDEKKTQLLKDNGLPIEGCAVVAGRTDKGVTGLQQVCSFYTWKKDVKPRDIEDAINHATPGKFRVISVSEVSRVFHPNFSAKWRRYLYIFPLTNGRYTDQSNDNGHFYNSCKYNEIHDSASKDELENGKKSYMFSTSKVNRLLRKLEGKLLSYKMFARDTKASRNDGPPTECFVYHARAMEVKPPTTDHGEETKVMCVELVADRFLRKMVRVLVATSIREAAAGAEDDALIKLMDATCRRATAPPAPPDGLCLVDVGYTEFDPKKCFILIE
	Glyma.08G027300	MLFMLSAYSVGIGKHIFICFSRHLQHHQHQYRLLFHSSISMNNLRQTETHVHYNHTHPSKYARWTARESFEFMYARPWQRVNDFYLNIVRANLSLPLLFGAQTLVVDHNDTGIAALSGSSELESVASEDRSGRWARTTFKIILSYHGGSFDGWQKQPGLNTVQSIVEGSLGKFVDEKKTQLLKDKGLPIEGCAIVAGRTDKGVTGLQQVCSFYTWKKDVKPRDIEDAINHAAPGKLRVISVSEVSRVFHPNFSAKWRRYLYIFPLTNGGYTDQSSDNGEFYDSFKYNEIHDSASKDELENEKKSYAFSISKVNRLLRKLEGKLLSYKMFARDTKASRNDGPPTECFVYHARAMEVKLPATDHGEETKVMCVELVANRFLRKMVRVLVATSIREAAAGAE…
	Glyma.10G220000	MATQLSDAELITSLQARVKMEKKVYVPDERGGKSKKGNRKSEEKIEKMPGYNTRFMSHHSRRYVALKVMYFGKRFYGFASEAQMEPTVESELFKAFEKTRLLVGNKKESQYSRCGRTDKGVSSVGQVIALFLRSNLKISETNNGNSGVVLDEQHEGEIDYVRVLNRVLPNDIRIMGWCPAPVDFHARFSCLSREYKYFFWKENLNIQAMESAGNKLVGEHDFRNFCKMDAANVHNYRRRIKLFEISPTDVRYNDNQLWVIKIRGSAFLWHQVRCMVVVLFMVGKGLESPNRREKRCMYTW
	Glyma.12G167000	MTQNLKHTVDLECSDNSRPSKISKIEYPSDSDIDEEEEGMSQNPRNGIQRYLVAIEYIGTLFSGSQKQLNVRTVVGALEEAFSKFVGQPVSVSCSSRTDAGVHALSNVCHVDIQRISKRRPGEVLPPHEPAVVGRAVNHFLQKHDSDLMVIDVRCVPSDFHARFKAQERTYFYRLLSGPEPLSTFEKDRAWHVPEELSLPAMQEACRVLVGCHDFSSFRAAGCQAKSPIRTLDELSVNEVIESPYFPSLMDREQHNKVSGDLRSCSNNTETDIPPISNPSIDKVITSSQDAGFGKRRRHRCLVVTARARSFLYHQVRLLVGVLKAAGTGNLTIPDVERILNAKTVTAASPMAPACGLYLGEVKYDLPTT
	Glyma.13G119200	MSHAVAVGALAVPSPTPIPFLNSTAPVELEHGHGHGVKLIQDGYKWRIVLAYDGTQYAGWQYQESPPTVQCTVEKALTQATKLQRKDLCLVGASRTDAGVHAWGQVAHFFTPFNYDNLEQLHAALNGLLPTDIRIREISPASAEFHARFSAKSKIYHYKIYNDAIMDPFQRHFAYHSVYKLNSAVMREAATYFVGKHDFSAFANASHNDRVPDPVKHVFRFDLKEMGALLQLEVEGSGFLYRQVRNMVALLLQIGREAIPPDIVPHILASRDRKELAKYSLPAPPHGLCLVSINYNESHLLPPPESPPANSFGRHQTIRKCKVPFFL
	Glyma.16G003100	MTENLKHTVDLECSDNNINRPSKISIIEYPIDSDIDEEEEMIKNPRNGIQRYLVAIEYIGTRFSGSQKQLNVRTVVGVLEEAFSKFVGQPVSVSCSSRTDAGVHALSNVCHVDIQRISKRRPGEVLTPHEPAVVGRAVNHFLQKQDSDLMVIDVRCVPSDFHARFKAQERIYFYRLLSGPEPLSTFEKDRAWHVPEELSLPAMQEACRVLVGFHDFSSFRAAGCQAKSPIRTLDELSVNEVIESPYFPSLMDREQHNKVSGDLRSCPNNSETDIPPTSNPSIDKVMASSQDVGFGKRRRHRCLVVTARARAFLYHQVRLLVGVLKAVGTGNLTIPDVERILNARTVTAASPMAPACGLYLGEVKYDLPTT
	Glyma.17G041000	MMSYAIGALVVPSPTPLPFLNSTAPVEVEHGHGVKPIQDWYKWRLVLAYDGTKYAGWQYQQSPPTVQCTLEKALTRATKLQRKDFCLVGASRTDAGVHAWGQVAHFFTPFNYDNLEELHAALNGLLPTDIRVREISPASAEFHARFSAISKIYHYKIYNDAIMDPFQRHFAYHSVYKLNSAVMREAAKYFVGKHDFSAFANASNNDGVPDPVKHVFRFDLKEMGALLQIEVEGSGFLYRQVRNMVALLLQIGREAIPPDIVPHILASRDRKELAKYSLSAPPHGLCLVSINYNESHLLPPPGCPPANSFVGNKILAFSSLCLGFYNQWPTKTPLDQGKNATGVYTGLISV
	Glyma.20G171700	MTTQLSDTELIATLQARAKELEAENAKLLSQLADCRCHEMEKKLHIPDEKGRESKKGNRKSEEKIEKMPGYNTRFMSHHSKRYVALKVTYFGKRFYGFASEAQMEPTVESELFKAFEKTRLLVGDKKESQYSRCGRTDKGVSSVGQVIALFLRSNLKISATNNGNSGVVLDEQHEGEIDYVGVLNRVLPNDIRIMGWCPAPVDFHARFSCLSREYKYFFWKENLNIPAIEVAGNKLVGEHDFRNFCKMDAANVHNYRRCITLFEISSTDVRYNDNQLWVIKIRGSAFLWHQVRCMVAVLFMVGKGLESPNVIDMLLDTSRILRKPQYTMASEVPLVLQSCEFDNIKFMCSSDAGEALRVHLVNECQIYQLQAAIFHEALLNCVPLSNDQSLLPFQGSKK…
	Glyma.02G202300	MENSDTTLTSSSLPPPPPVSAEEPEPKKLKMSTTTSDDEETGTKKRYKRRKVAIFFAYCGVGYQGMQKNPGAKTIEGDLEEALYVSGAVPEQDRGVPKRYDWARSARTDKGVSAVGQVVSGRFYIDPPGLVDRLNSNLPSQIRIFGYKRVTASFNAKKFCDRRRYVYLIPVFALDPSCHRDRETVMASLGSGNELVKCLECSERGRKVVGLVGNRKQNLELEAVDVEAGISSNRDSGVTEDVEVSLSKGDDNHLNEESGNDNKGGMNCKTGLETVIPVQEEGTPLNGESVNNSDILEEEKVNGEDKPTNGSRFCYGEKERERFNKILKCFVGTHNFHNFTTRTKAEDPAARRYIISFNANTTLVVEGVEFVKCEVVGQSFMLHQIRKMIGLAVAIMRNC…
	Glyma.02G233500	MASSCVSSSPHFLSIPTRVRDNRRISTLVAMLFPSSSSSFPFLLLPPTLLKCFCASTSTQSLPTPSEKWEPFLKKKVVMRVGYVGTDFRGLQMQRDEHRLSTVEKELETAIFTAGGMRDSNFGDLNKVKWGRSSRTDKGVHSLATMIAFKMEIPENAWKGDDYGIVLANRINSYLPNTIRVFSILPSTKRFDPRRECNLRKYSYLLPAGIIGIQSHFSQDEIDFHISEFNSILNVFEGEHPFHNYTVRSKYRKKYQVRQSSGNDVMSDRIGSSSLTSACESESEEGDDDDFVSGRPTTFSDKEESHKPPESSESNGLSSQNSSVVVRAKWLYEPDETDRLNASHFRKVFRCSCGKLETSLGYDYIEVHIWGDSFMLHQIRKMVGTAVAVKRNLIPRDAI…
	Glyma.02G233600	MATWCMRAPLFPLLKKAPFITGKRRRRTWFHCCSSPQAWQPSRKKKVAMLVAYVGTNYRGLQMQHDEHSLSTIEKELETAIFKAGGIRESNFGDLQKIGWARSSRTDKGVHSLATIISFKMEIPENAWNGDPYGFGLANYVNSYLPFDIKVISILPSQRSFDPRKECILRKYSYLLPAEIIGIQSHFSDEVDYHISEFNDILNVFEGIHPFHNYTARSKYRKQFPNRQSSSKSGTSARESLSYESECEYSDGEENSETDEAYTENIVCQSQKFSETHHFAEPVVGSSNKNGNGLHDQDSRLVARARWLYEPDEADRLSASHFRKVFQCSCGKLETSLGYNYIEISIQGESFMLHQIRKMVGTAVAVKRKALPKDIIKLSLTRFSRIILPLAPSEALILR…
	Glyma.17G075500	MFDEFSIAPTVEHYACMVDILSRAGKLHEVKEFIESALSRARRYIISFNASTTLVVEGMEFVKCEVGGQSFMLHQIREMIGMTVAIMRNCVLDKALQQDVNINLPTAPEVGLYLDECFFTSYNQKWKDHEELSMKAYEKEAEFKMKYIYSHIASTEQKEGTVVPWLHSLNHRNYPDLRVINGEAIPDNKSADPEEAITHNKSADPEEAITDNKGADLEEPITNNKSADPEVVTQWNRVPVVQYELFSF
	Glyma.19G018000	MENSDTKLTTSSLPPPPPVSAEEPEPKKLKMSTTTSDDEECAAGTGTKKRYKRRKVAIFFAYCGVGYQGMQKNPGAKTIEGDLEEVLYVSGAVPEQDRGVPKRYDWARSARTDKGVSAVGQVVSGRFYIDPPGLVDRLNSNLPSQIRIFGYKRVTASFNAKKFCDRRRYVYLIPVFALDPSCHRDRETVMASLGSGNELVKCLECSERGRKVIGLVGNRKKNLELEAVDVEAGISSNRDSGVTEDVEVSLSKGDDNHLNEEYGNDNKDILEDEKVNGEDKLTNGKQKEGTVALWLHSLNHRNYPDLHVINEEAIPDNKSADPKEAITDNKSADPKDAITDNKGADLEEHITDNNPVVVTQ
	Glyma.U039500	MASSCVSSSPHSLSIPTRVRENRRISTMVAMLFPSSSSLPFLLLPPILFKFFCASTSTQSLPTPSEKWEPFLKKKVVMRVGYVGTNFRGLQMQRDEHRLSTIEKELETAIFMAGGMRDSNFGDLNKVKWGRSSRTDKGVHSLATIIAFKMEIPENAWKGDDYGIALANRINSYLPNTIRIFSILPSTKRFDPRRECNLRKYSYLLPADIIGIQSHFSQDEIDFHILEFNSILNVFEGEHPFHNYTVRSKYRKKYQVRQSSGNDGMPDRIGSSSLASACESESEESDDDDDDDFVSGRPTTLSDKEESHKPPESSESNGFSSQNSTVVVRAKWLYEPDETDRLNASHFRKVFRCSCGKLETSLGYDYVEVHVWGDSFMLHQIRKMVGTAVAVKRNLIPRD…
	Glyma.03G245900	MAMKTAEEHEVGISCFISDLPGFRGILKQRYSDFIVNEVDRDGTVVQLSSLDAPQEEPESSQENGTNTSDNVVSYASQIESFKSLAGDSDAVLLEEFINKINAGGEDGVSPIVLSPDSDKSHRKAMHNFFKENFKFLVTDVVDGPDASSKCIRVRLNSAEPNNKGKNSKKRKERGDKPFDSRGSENWPKNVGKFLRFHLYKENKDTHEALGVIGNMLSVQPKSFGFAGTKDKRAVTTQRVTVYKQRASRLASLNKRLFGIKLGDFCYVKEGLCLGQLLGNRFTITLRGIVADSEDIIKASADALGRHGFINYFGLQRFGSGSLPTHLIGAALLQGEWKLAVDMILDPRDGEKSAIAKARKYYKESSDVVGTLKQLPRYLVAERAVLQTLKTSPGNYLQA…
