# Supplementary material for: Genome-Wide Identification and Expression Analysis of Pseudouridine Synthase Family in Arabidopsis and Maize
Source: Int J Mol Sci. 2022 Feb 28;23(5):2680. doi: 10.3390/ijms23052680 (PMC8910892; doi:10.3390/ijms23052680)
Supplement: Supplementary file 1 [file ijms-23-02680-s001.zip › Table S5. Genomic Sequences of pseudouridine synthases in Arabidopsis thaliana.xlsx]

## Sheet: Sheet1
Table S5. Genomic Sequences of pseudouridine synthases in Arabidopsis thaliana.
Species	Gene ID	Alias	Genomic sequence
Arabidopsis thaliana	AT1G20370	AtTRUA1A	AGAACTAAACTTAATCCGTTAATCGTAGCAAAGAACTACACTCAGTGGTGAAAATGGAGAATCAAGAGCCTGATATCGAGAAATTGCCTCGAGACGATGTTCCTGATAGAGAACCAGACCATAAGAAGCTCAAGATTTCGACCACCGGCCAGGAAACTGATTCCTCGGCTGTTACCACCGGCGGAAGCAATGTCGCTGAGCGTAGAGCGCCGAAATACAGACGCCGGAAAGTCGCAATCGTGTTTGCGTTCTGCGGAGTAGGGTATCAGGGAATGCAAAAGAATCCCGGCGCCAAAACCATTGAAGGCGAGCTCGAAGAGGCTTTGTTCCATGCCGGAGCAGTACCTGATGCTGATCGGAACAAACCAAGAAATTACGAATGGGCACGATCCGCTAGAA…
	AT1G76120	AtTRUA1B	TCGTCTTCAAGGGTTTCGACTTTTGTGCGGTAGCCATTAACGTTGTTGCAGAGGAAAGCTGGAAAATAGAGAGTTCGATGAACTCTTGTTACTATAATGGAGGCTCAGGAGTTTGAAAACCGAGAGATTTCCCCCGGTTCGAGGTTCCTGATTGAGAATCAGATCAGAAGTAGCTCAATATGTTGACAACTACCACCGATGAGGAAATAGACTTGTCCTGCGACGGAGGTGTCACGGAGCCTCAAAAAGTTGCTATAATCTTCGCGTTTTGTGGTGTAGGATACCAAGGAATGCAAAAGAATCCCGGCGCGAAAACCATTGAAGGCGAGCTCGAAGAAGCTTTGTTTCATGCCGGAGCTGTACCGGAGTCCATTAGAGGCAAGCCAAAACTATACGATT…
	AT2G30320	AtTRUA2	ATGGCAGTCTCGTTTCTACGAATTCCAATTCCATCGCGGGTCTTCTGGTACCCGACCCGACTTATTCGGGTCACACCAGCGTTATTACGATTCTCTTCCTCCGCCGCATTTCAGCCGTCTTCTACTTCACTCTCACCGCCTTCTTCCGACAACTTTCTCGCCGATAAATGGGAATCATATCGGAAGAAGAAGGTCGTCATTCGAATTGGATACGTGGGTACTGATTACAGAGGTAAGAATGTTTAGTTCCTGATTGGTTTTAATTATGAATTGAAGCATTCTTCTGTATAAAGTTTGTGACTTTGTTCTCCATTTTCAGGCTTACAGATTCAAAGAGACGACCCTTCTATCAAAAGTAAGTTTCAAGTCGTAAAGTTTGGATTTTTACTTTCTACAATG…
	AT5G35400	AtTRUA5	AACGAGCAACGGCTTAGGTCAATCAGACAATGGCGAGCAGAGTTTACGTTCATTACCACCACGCCGATGCCTGTAGCAAAGCTCGCTGGAACGCCAGGTTTGTTCTTCTTCTTTTTTCTCTTAAACCTTATCGGAGAAACTCGGACAATGATTGTTGTTCCCGAGAACAAGTTCATTGAATTAGGAACACACTACAACACTAAACACTTCTGAGTCGTTTGGGGATAATTTTAGCTTCACACATGCTTTTATGTTTTGTTTTTTGGCAGAGAGACATTTAGGTTTATGTATGATAGGCCTTGGCAACATGTTCTTGACTTCTACTCAAATGCAGTGGAAGGGAATCTTTCTGTCCTGAGTTTGTTTCAGCCTAAAGTTAGTATCTTTTAGCACCAAGTA…
	AT1G34150	AtTRUA3	CCCCGTCGTTGAACTCTTTTCAACCGGCGTCGAATCTCGTTTCGTCGCCGTCTCGTTGGCTCTTTTCACCGGCGTCGAATCTCGTTTCGTCGCCGTCATTCGTGTATCCATCTTAAAATTCGAGGCTGATTCATGACTATCTCCGACGCAAAATCCGATCCCGGCGGCGATGACCGAGACTCTGAAATCGCCAAAGAAACAGAACTAGTGTTTCTCCGTAATCGCGTCAAGGTAAAAATCTCCGTACGACTTGTCATCTTCTTAGCTTCTTCAACGTCTCTGTAGTCTCTTCGCTCAATGTTTGTGCCCTTCGTTGTTAAGCATTTTGTTAGTGGAACGATTCGATTACACATTGCTTAAAGGTTGAGTTTGAAACTATGTTGAATCTTCGGTTAATTC…
	AT3G06950	AtTRUA4	AGAGTAGCATTAAACCAAATCAATCTAATAACCAATGGTCCGGTCTGACCAATTTACCGCTCCCTAACTAACCGTATACGCACCGTTTTAAAGTCTTTCCCTAATCAGAATCTTGAGATTACACAGAGAGACAGGGCAGCAAACAAAGAAGAAGAAGAAGAAGAAGAAGAAGAAGAAGAAGAGGATGAGTTGCGTTACACCAGCACTTCCTCCTTCACTCTTTACTAATGGGTATCTTTCGTCTCCTCAGAATATCTCCGTAAGCGCCACAAAAGCAATTTCTTCTTCTCTACTTCCTTGGAAATGCCAAGAAAGTTTTGTTGGTGATGTAATCTGAACTTTTGTTTTATTTTTGCAGATGACCAACTTGAACAGTTCGGTAAAGGTTAGTGATTCTGG…
	AT1G09800	AtTRUA6	CGACACCATATTTCTTAAACCCTCTAGACATTGGCACTGAGCTTGAGACGGTGTGAGATATCATAAATCAGTGAGTGAGTGAGTCATGTCCGATAATCTGAAGCATCCTCTCGATTGTACAGCTAGTGAGGAATCACTCGAGAGACTCTCAAAGGTTGCGAGAATCGAGGGATTTAGTGACGAAGAATCAGAGGAACAGCAGGGATTGGCCGACTTGGAGTCCATGAACCCAGTAAACCCTAGAGTGCAGCGTTACTTGGTTGCCATTGAGTACATCGGAACTCGTTTCTCCGGTTCACAACAGCAAGCTAAGGACCGCACCGTCGTCGGTGTATTGCAGGTTGTTGCGTGTCTGTAATTTCTTATACTACTGCTCTGTTCCTTCAAGATTTGCCTGGC…
	AT5G14460	AtTRUB2	GAGAAAACATCGTGTCGTTTTAATTTATCGTTTAACATCATCACCTTCTCTTCTCCGTTGGAGAACCACTGCAATAATCACCGGAGGTGGATTTCATCTTTCCCCCGCCTCCAGTGTTCTCAATAATGGCGAAATCTCTACACTTCACAAGACTAATGTCTTCTTCAGCAAGAATGTCAATGACTTCTCCTCTCTTCTTCTCCTCAGTCAAACCATGGAGAAACATCCATAAACCCTACTTGGCTTCTCTCTTCCTCTCCACAACATCTACTCGATACCCACTTCAATACGACATGATCATCAATCGTCCCACACAATCATCTCTCTCTCAAAACCGTCGTCGTCCCCCTAAAGCCATCGAATCCGGTGCACCTGACTCAGCAGAGCCGGAATTCGATT…
	AT3G57150	AtTRUB1/CBF5	GCTACAACTTTTAACGCCTCCTCCTCCATTTTTCAAAACCCTAATCCGACCGGAGCCATGGCGGAGGTCGACATCTCACACTCGAAGAAGAAGAAGCAAGACAAAACGGAGAACGATGCCGCCGACACCGGAGACTACATGATCAAGCCACAGAGTTTCACTCCAGCCATCGACACTTCTCAGTGGCCCATCCTCCTCAAGAACTACGACCGCCTCAACGTCCGTACCGGTCACTACACTCCAATCAGCGCCGGTCACTCTCCTCTGAAACGTCCTCTTCAAGAGTATATCAGGTACGGTGTCATCAATCTCGATAAACCCGCGAACCCTTCTTCTCACGAGGTCGTTGCTTGGATTAAGCGTATCCTCCGTGTTGAGAAAACCGGTCACAGTGGTACT…
	AT1G20410	AtPUS10	ATTGATTGCTACTAATTTGATAGAAGCCGCTTTCCTCCAATTATTCAAAACAGATGTCCGGCGAAAAAGAACCCGTCGCC GTCGAATCAGCCGGCTTGCCCAACGGCCTAGTAAGTCATGGTAACTCCAAGACACGGCGCGTATACGAAACAGCTCGATC TCTGCATACCGGTGCTGTGAAAGATCTTCTCTCTCTCGGGGTTCGTTTTCTTATCTCTTACTCTCACGTTCTTAGGGTTT ATGTATCTGACATATTCTCCGCTTCAATCTCTTTGAGAATTCGATTTTTCTTCTGTAATTTAATTAAGTCCGTGTGTCTC CACTCTGTTAGGTCTGTGAGAGATGTATTTTCCGATTGGTATCCGTCGAGGCTTTTGATTCCGATATTTCATCAG…
	AT3G04820	AtTRUD1	GGCAATGAAATTAAGTAGAACTGTCTTGTCTTGTTTGCCGTCTCTGCTAAAACCCTACTCGAGCTTGAGCTGGACAACGAAAATAGCGACGATAGCTACAAACTTTGAAGGTATGAAAACAGTAGATGAAGCTGACGTGGGCATCTCCTGTTTTATCTCCCAGCTCCCTGGCTTCCGTGGAATCCTCAAACAAAGGTCGTGAGATCAGTTTACGTTTTTATGCTTCTTCTTATACACAAACGTTCTTGTTCCATATAGGAGAAAAATTGAAACTTTTTTTCTGTATTTATGTTTCGTAGATACGCAGACTTTATTGTTAATGAAGTAGATATGGATGGTAATGTGGTTCATTTGACATCCTTGGACTTGCCTCCTGAGATGGTTTGTCTCTCTCCTCAT…
	AT3G43340	AtRSUA2	ATGGCAATCAGTGAAGGCACAATGGTGGAAGGAATCCACTGTGTCCCAGATTTAGTTGAGTTGATGCCAAAGCAGCATGATATACCAAGAGCATGGCTGCGTATAGTGGTACTTTTCCAAAGCTTTCTCAGTTTTAAAGTTCTCTGTTGTTATAGATTCTAAAAGGTGTCACCAGTCCTTATGCTGTTTGCTAGTCCTAGATTATCTTGTAAAAAATTAGATGAGACATATCGTAGTCACATTGGATTTTTAAGTATAGGAACGACAAAGTATCTCCACATACATTATCTAGACTTTAGGATTCTCTTTATTTCTGACTGCCAGAGTTTTGACCTAACTTCAAACTATGTTACTGAAATCCAGTGATATAACTTCCCCTACCTTGTATAGCTTCTGAAG…
	AT2G39140	AtRSUA1/SVR1	ATCGGGAAAACCCAACACACCGTCTCTCTCTCACTCTCACTTCCCATCGGCGAAAATGGCGTCGGTGGCGGCATCATCGTCGATATCATTCGCTGCATCATTCCTCAAAATCAAAGCATTCCCTCTCTCCCCTCGCTTCTTCCCCATCCGTACACTCCGTTGCTCTGTCTCCTCCTCCTCCTCTGAGCCCATTGAATTCGACATCTCCTTCGCTCCTCCCAAACCCAAACCCTCCTCCACTCACGGCGGCGTCACCCCTCAACAACTCTTCATCCCTTGGATCGTCCGTAGTGATGACGGCACTCTCAAACTCCAATCTCAACCTCCTGCTCGTTTAATCCACAACCTCGCCATCGATGCCACTACTCAAAACCCTAAGAAGAAAGATAAATCTAAGAA…
	AT3G52260	AtRLUA7	ATGTGATTGGTCTATCCCGGTTTGGTTTATTAAAGTCTCCTTCACTTCAATTTCTGTTTGGTTTTATTTACCGGATTTGAGAAACCAGAACTGAGGCCGACCAACCGGTAACGATGTCGCCGCCGCCGCAACGTATCGGCTTGCCATGGCCTGAGCTTAACGATGGTTTGGCATACAAGGATGCCATCTCTTCTTCTGAATCAGGTAAGAAATTCAAAAAATTTGATCTTTTGTTGTTGTTTTGGTTCTTTTTTGAAATGTGTGGAATTTGTTGAATACAGAGTTAACGACGGTGTCAGAATTCTACTTCACCAAATACAAGAGTTCAGCTCCATTGCTAGGGTTCTTACTCTTCTTCTTCCTCTACTCTTCGTCTACAATAATATCGTTCTTACTTTC…
	AT5G51140	AtRLUA6	CCGGCTAAGATTAATCTAAAAACATGAAACGAAAGCAGCAAGAAGACGACAACGACGACGGCGTAGAGAAAGCCGTCTCTCCCGTCCTCGCCACTACCTCAAACACCATGAGTACTGATCTACTTTTACAGTCATCTTCTAAACTATCACAGAAACAGGACTACATCTTCCATGGAGGTAAAAACGAATCCTCCAATCTCCACACTCTCTTCATTCAACTAATTGCTCTGGTTTAATCGCTTGATTTGTTTGTGCAGGAAGACGCCATGTGAGACCTTACTACTTCGAGTTCATTTCTCATGTAAGTATCTTCCATCTTTCTTCATTATCCCTTGTTTTTGCTCATACTAGAGTCACATGGAGATTGAAATTGATGTAGGTGAACAAACGATGGACTGG…
	AT1G78910	AtRLUA1	TCAGCATTCTGACCCTAGACACAGAGTCCTCCGGTCTTCTGATAAACCCCCATGTGGAAGGCCAAGACATGCTTCCGTCAGATTTACTTGACCGTACTAATACGGCGGTACTCGAGAGTCGCTCCGCCGCCGTCTTCGGTGATCCGCGTGACAAACAACGTAGCACACCTGGGACCACCGAAGCAAGGACCACTGCCACGTCAGCTGATATCCCTGCCGCCATTTCCCGGTCATCCATTACCTGGCAAAAACGCCGGAGCTGACGGCGACGATGGAGATAGCGGCGGCCACGTCACAGCTATAAGCTGGGTCAAGTACTATTTTGAAGAAATCTATGATAAGGCTATTCAAACTCATTTCACAAAGGGCCTTGTGAGTGTCTCTGGTATAACAATTTCA…
	AT3G19440	AtRLUA2	AATGACTATCGGTTCCATCTTTCCCAAGTTCCTCTGCTCCAAAACCTCTTAAACCCTAATTCGAATTTAGCCTAAACCCTAAAATGGCCAAATGGAGACTTGCGACTGCGACGCTCCGTCGACAACTTCAATCCTCATCGCCAACTATCTCTACCTTCAAGAATCCAACCAAAGCATTGTCTGCGGCGGCTCATCAGTCTACTCGCAGCTACAGTACAACTCAGACCGATGATTCGAGAGGGAAATGGTTAACTTTACCTCCTTTTTCTCCCACCATCGATGGCACCGCCGTTGGAAAGGATCTCCTTTCCGACGGAGACTCTGTCAAATCTTCAACGGACAACTCAAAAACGACGGCGCTTAGGTGGATTCTTCGTTGTCGTCCCGATTTACCCAGAA…
	AT4G21770	AtRLUA3	ACAGCATCAACAATGGCTTCGCCGGCGTTAACCGGCGGTTACCGGAACCTCACTGCGCCGGTATCTCTCCTGCGTACTTTAGCGTCCACCCGTGTCACTACTCCATTGTTTCGTTCCAACAAACACTCTCCACGTTTCATTTCTTCTCCAAAGAGATTCACTTGCTTGTCCTTACTCAAAACCGATTCTCAAAATCAAACCACACTCTCTTCTTCTTCCAATTCTGGGTATGTTTAAAGTCTGATTCTTTTGATTCAATTCGTTCAAATTTCGATACTTTACTGTGAAATGTGTTTTTTTTCAGATACCATGAATACAATCGATTGATGCCATGTCCTGCATATAATCTTCCACCAAGAATTGAACATATGGTTGTGTTAGAAGACGACGTTCTTGTAT…
	AT1G76050	AtRLUA5	CCAAACTAAGATTTTGAAGTTGACGAGTGACGACGATGCTCTCAATCTCGCAGCTGCCGAGTTTCTCGTTAACCACCGCCAAATCTCTTCGTTATCCTTCTTCTCCTTCGTCGTCTCTCTCTATCTTCTTCTCCTTCTTCCCTAAGGTTTCTAATTTCGTCAGAGCAAGTTCCGGAATCCCCAATTTGGTCGCCTGTAGTCCGACAGAGATTATCATCCCCAGAGTTAATAACGCCGGACTCAGAATCGAGGAGATAGTAGACGCCGCGAAAGGCAAAATTCGTCTTGATTCATGGATCTCTTCTCGTATCAATGGCGTTAGCCGAGCTCGTGTACAGTCGAGTATACGATTGGGACTCGTTACCGTCAATGGTCGTGTCGTTGATAAGGTTTTAACTT…
	AT1G56345	AtRLUA4	CATACAAATGTCCCTGCTTCGAAACTTCTTCTCCTTCACCTTCTCTGCAAATTCAATAATCACAAAACCCTATTTTGCAATCCCAATCAAAGCCATGGAAGCTACCTCTGAACTCAATCTCAATTACCCAAAACCCATATCAGCTCCTCCACCTCCAATCTCCAAAGACATTGAACTCAGAAGAGCAATGGAAGCTTCATCAAAATCAAGTCTCTTCAATCTTACAAGAGACGATATACTATACGAAGACGAATACCTAATGGCTGTGAATAAACCAAAAGGTGTTTATTGTGAAGCTGTTCTTCGCTCTGCTCCTCAAATTGTTCTTGGTGAGTGAATCTAAAATAACTAATTTCCTTCGTCAATTCTCAATGTTACTGAATCTAAAATCTAATTCGA…
