# Supplementary material for: Genome-Wide Identification and Expression Analysis of Pseudouridine Synthase Family in Arabidopsis and Maize
Source: Int J Mol Sci. 2022 Feb 28;23(5):2680. doi: 10.3390/ijms23052680 (PMC8910892; doi:10.3390/ijms23052680)
Supplement: Supplementary file 1 [file ijms-23-02680-s001.zip › Table S6. Genomic Sequences of pseudouridine synthases in Zea mays.xlsx]

## Sheet: Sheet1
Table S6. Genomic Sequences of pseudouridine synthases in Zea mays.
Species	Transcript ID	Alias	Genomic sequence
Zea mays	Zm00001eb016190	ZmTRUA2	ATCTGCCACTGCAATTAACGGACCTTCTACGTGGGCCACTCTTCCTCACATCGCCTCCCTCGACGATGGCCGCCGCCACCGCCGCCGCCGCCACGGCGTCGGCTTCGTGTCTTCTCCGGAGGTCTATATCCTCTGCATTCCTCGCGAAGCGCGCGGTCCCTAGCATTCCGCGTACAACTCTCTGCTATTCCTCCTCCGCATCCGCCAGACTCAAACCAACGCCGTCCCTGTCTCCGCCTGTCACGTCCGCCAACGATGGAGGCGGCGGGATGAGGTGGGAGTCAGCGCGCAAGAAGAGGGTGGTGCTCCGCATCGGCTACGTCGGCACTGATTACCGAGGTTTTGCTCGTCGACTATTTAATTTGCCCCCGGGAAATGGGTGCCGTGGAGCTTTGATGT…
	Zm00001eb250100	ZmTRUA1	GGGACACCCTTAGCCCATACCATAAGGCATATCTTTTACGGTGGCGGAAACTCCCTTCATTTCTTTCACCTCCGATTCGATTCCTTGTCCCCTCTTGATCCGAGCCGCCACCAAACCCTAACTATCTAAACCCCCCGTCTCGCTGTCCGATGGCCGCCGCCTCGCCGCCGCCCTCCCCACCCCACGCAAAGCGCCCCAAGATGTCCTCCTCCTCCGACCCGGAAGCCGATGCTGAGCCCACCTCGGCCTCCGCCGCCGTTGAGGGCGCCGATCCTGCGCAGCGTCGTCCCAGGTACAAGCGCCGCAAGGTCGCCATCCTTCTCGGGTACTGCGGCGCGGGGTATCAGGGCATGCAGAAGAATCCGGGCGCGCGCACCATCGAGGGGGACCTCGAGGAGG…
	Zm00001eb018490	ZmTRUA3	CCCAGTGACCCGACCCGCAGAAAAAATCCAGTCAGCGAAGGGTTCCTCTGACCGGGCGAGGCTCTCATGGCGGCGGCTGACCCCGAGACGGCGGCGGCGCTGCGGGGGGAGGTCGCCGCGCTGCGGATGCGCGTACAGGTGTGGAGCCCTAGCTGCAGTTTTGATCTGTGCTTGCTATGCATGTCTTCGCCTAATCGTTGCCATGGGTTCGGTACGTTTTTCTCCTCCTAAATTGCGGGTTGGAATTTGGATGTGGCTAGGAGCTGGAGGCAGAGAATCAGAGGCTGGCAAGGATTGCTTCGACCTGTACCTGCGGATTCAAGGTGACGGCTCTTCACTCTCTTTCGGCTGCAACTGCAAAGATATGTAGGCATGAACACGAGGTGTGGTAGAGCGGTT…
	Zm00001eb245280	ZmTRUA4	GTTTCTCTTCTTCTCTCGGCTGGCCGCGCCGCTGTCCCTGTCCATCCAACGCCCCTCCGCTTTCTGCGGTCTATGTAGGGCTGGTCCAGAAGGACTGCCGCTAGCGGTTGTATTCGTCGGAACATCGCTGAGTCCTCCGACGCGCTCCTGGCGCTGCTCTGAGAACTGGATATGCTGGGCCTAGCACCCCTCCGCTCTGCGCCTCTTCCTATCCGCGCCTCCGCCACCGCCTGCGGCCGAAATACCTCGGTAAAGCCCTGCGCCTCCTCGTTCTCCAGTCCTCCCTCGCTCCCTTCCTCCTCCCGTCCCCTTCTTTTTTCATCTCAAGTGAAATGATGTATTGTTTTCTCCCTCGGACGGGCAGCAGCAGCTCGCCAATGGCTGCCAACTCTCTCTTCT…
	Zm00001eb274430	ZmTRUA5	TGCTCGCTTTCGCTTCGCCGTTCCAACGCGCTCACGGAAGTGGAGTAAAAACACGCGGGGGAGAGCGACAAGGTTGGTAGAGGACGCGCACCCGGGGTGGAGCTGAGAGCAACAGGAGCTCCTGCGGCGAATTCGGGCCCCGAGTACGCCGGTTCAGGCGGCCGCCGCCGGTGGAATTGTGCCAGTCGAGGTGGCCTGCTGGTGCGGCGGGAGTTTGCGAGTAGGGCGGTTCCGGTTTTGAGTGAGCGAAGGTGTTGTTGGGGGCGTGGATCTGGCCGGCGGCGGGCGATGGGAAGGAGGGACTAGGGCTCGATTGGAGGGAAAGGCGTGATCCATGGGCGGATGCTTCTCGCAGGAGGAGCACCGGCTCCAGAGCAGGCCAGGTTCGTGCTCTTTGCT…
	Zm00001eb138750	ZmTRUA6	TAGACAGCCACTTGTTCTCAAATCACTTCTTCCCGGACTCCCAGACTCCTCCCAAAACCCTCGCATCCTCTCCCACGCAT GTCACAATCGCCATGACCGACAGAAACCCCGCCGCCGCCTCAAGCAAGCGTCACTGTGACCTCTCCCTCGACGATCCCAC GCCGTCGGCCAAGCTCCAGCGGTGCTCCGAGCCGTCAGAACCAACGCCGGCGGGGAAACCGAACGGCGGCGCGGCGACGG GAGAGGAGAGCGAGATGATGGCCGGCGCACGGAACCCTAGGGCGCAGAGGTACCTGGTCGCCGTGGAGTACATTGGCACC CGCTTCTCCGGCTCACAGAAGCAGCCCAACCAGCGCACCGTCACTGGGGTCCTCGAGGTAAGGCGCTTGACAGTC…
	Zm00001eb054900	ZmTRUD3	ATGATGCCAAAGGTAGCTTACAGTGAGACACAGCGAAAGGAATTATTTAGTCCAGATAAATTAATGTACATATATACATAGCAAGGAATATAAACAACCATTGTTTTACATTTGTCGATTGGGTGTTAGTATTAATTTGGTACAAGAATCATATAATACAAGGAACTTTAAAAGGAATCAAATAGTTGTAGCCATTAATATGCTATCTAGTCCTAAAAAATACACAAGACGCTAACTGGGTAGTTAAAAAAAGGCATGTATGTACCTTGTCAAACGAAATGGATTGATTTGCTTCTATCGATGTGGAGGCTTGTCCTTCTGTTACCCGGTGAAACGAACTATAATATCAGTGCAGTTAAAGTATAATCTTGAAAATACAAGATGATACAAGACTCCTCA…
	Zm00001eb352870	ZmTRUD1	ATCAGTATAACACTCAGCCTGAGGGACACATACAAATGTACAATTTTCTCATCACCGTTTCCCCCCTTCACTTGCTAAACCCTCTCCAGCCCGCGTTCCTCGCTTTCCCTCCCAAAACCCTAGCGCTGCTTCCACCAGCCACCCAGATCCCATGGCGCGCTCGACCTCACTCTCCGAGGCGGAGGCGGGCATCTCCTGCTTTGCCTCCTCCCTCCCTGGATTCCGCGGCGTCCTCAAGCACCGCTATGCCGACTTCATCGTCCATGAGGTTGCCCGCGATGGCGCTCTCGTCCAGCTCACCTCGTTCGACCTCCCCACCGAGGTATCAGGTCCTCTGTGAAAGTTTTAGTCCATAGCTGCGCTTCTCCGATTCCAATCTTCCTGCCAAATGCGAATTGC…
	Zm00001eb328420	ZmTRUD2	CAACTTGCAGGACTACTCAGGAGCAGCGTCTGCGTGAAGAAGAAACAAAAGCGCCCACGCGCGCACAAGCGGACAGCCGATTGCTTCCCCGAATCTCTTCCCCCAATCCGGCGCCCGGCAGAATGCGAGGCCGCCACCTCCTAAAACCCATGCCCGTCCTCCTCAACACTACCCCTTCCCGGCTCCCCGCCGCCCACTTCCGCGTCCGTGACGCAGCCCGCCCGCCCGCGCCGCTGGCAGAGCCCGACGTCGGCATCTCTCGCTTCGCCTCCTCCATCCCGGGCTTCCGCGGCGCGCTGAAGCAGCGCTACTCCGACTTCATCGTCCACGAGGTCGCCTGCGACGGCGCCCTCGTCCGCCTCACTTCCTTCGATCTCCCCGACATCGAGGAGGTCTTTC…
	Zm00001eb333520	ZmTRUB1A	CGCCACGCCGCCGCTGCCCCATTTCCCTTCGCCGCGAAAACCCTAGAAACTACCCACCCCGACCACCCGCCGCCATGTCATCCACAACGCCGGCCATCGCGTCCCCCGCCTCTGAGCAAGCCAAATCGAAGAAAAAGAAGCACAGATCGAAGGACGACCCCTCCGCTGCTGCCGCCGACCCACCGTCGCTCGCTGAGGCCGAGGAGAAGACTGATGGCTACCTCATCAAGCCGCAGTCCCTTGTTCCGTCCCTCGACACCTCCACCTGGCCGCTCCTCCTCAAAAACTACGACCGCCTTAACGTCCGCACCGGCCACTACACCCCGCTACCCTCCGGCCACTCGCCGCTCAAGCGTCCCCTCGCCGAGCATCTCCGTTACGGCATCATCAACCTCGACA…
	Zm00001eb127780	ZmTRUB1B	CCACTAAACCCTAAGCCCTTCCGTTAAAACTCACTTTCTCCGTTGCCGCCACGCGCTCACTCCGCCACTCCCACTCCCCCCTCCGCCGCTCCACTTCTCCTCCGTCGCGAAAACCCTAGAAACTACCGACCCCCTCGGCCCGCCGTCATGTCGTCCCCGCCGCCGGCTGTCGCGTCGCCTGCCTCTGAGCAAGCCAAATCGAAGAAGAAGAAGCATAAATCGAAGAACGACACCGTTGCCGCTGACCCGCCGTCGCTTGCTGAGGCCGAGGAGAAAACTGATGGCTACCTCATCAAGCCGCAGTCCCTTGTACCTTCCCTCGACACCTCCACCTGGCCGCTCCTCCTCAAGAACTACGACCGCCTCAACGTCCGCACCGGCCACTACACCCCGCTACCC…
	Zm00001eb328640	ZmTRUB1C	GTGAGAAACTTCCCATTTTTAATTGACTTTGGTGGCAAAATAGGACCACGTTTTCAACCCAATCTAAGGTCGTTGGGCCAAATCAGTTTCGTTCCTTTTCCCTTTCTAATAACATCTGTTCCGGCCTGGTCCATACTACAAGCCCATCAGCCCCGAGCCACGATCAGACCATTCGTCACTCACTAAACCCTTTTGCCCTAAACCCTAAACAAGAAGCTACCCGCCTTCCCCACCCCAACCCCCAATCCTGCCGCGGTGCCGCCATGTCGTCCACGCCGCCGGCCGTCGCGTCCCCCGCCTCCGAGCAAACAAAATCCAAGAAGAAGAAGCACAAGTCCAAGGATCTCCCCGCCACTGACCCGCCATCGCTCGCCGAGGCTGAGGAGAAGACTGATGGCT…
	Zm00001eb267110	ZmTRUB2	CTACATCTATACCGTCGGCTGCAGATCCAACGTCAGGACTGCCGCGCGACTCGGCTCTCGCTTCCCCTATCGATAGCGAGCGGCCCGCCCGTGCAGACGCAGAGACACGAATGCCTCCTCGAGCGGGAGCCATGGCGGCGGCGGCGGCGAGGGCAAGGGCGGCGCTGCTGCCCTCCTCCCCCTCCCCATCGCCGCTGTTCCGCCTCCCGCGCCGCTTCCTTTCACTCACCGCGACTCGCTACCCTCTCTACTACGACCTCATCGTGCATCGCCCCGCGGACCCCAATCCCCCCAAATCCTCCGCCGCCGGGGCCGACCGGCAGCCGCAGCCAGCCCCCGAAGAGCAGACGCTCGACCGCGCAAAGCGCCGGTACCTCCGCAAGCGCCGCAGCCGCCTAC…
	Zm00001eb074060	ZmPUS10	GCTCGGCTCGGCGCCTCTGCCTCGGCCGCTCCCCGTTCCCGTCACCGCGCCGCCGGCCGCCAGGATCGCCCGCCCCACCATCCTGGCTCATCAGTCCTCGCCGCGAGCCCGTGCCTGGAACGCCGCTTGCGCTACCACGCCGCGGTCCCACGCCCGCTCCCGTTCCAGCGACAGGGGGTTACTGGGACGAGATCAACCGTAACCTGACTGACTCACTGACGGCCTTGCACTCTCAGCAAAACCGTGGCACAAGTGGGCACCGGGGAATCAGCTAGGATTTAAGCTTGAGCCTTCGCTCCAAACCTCCATGGAGGCGGAGGCCAGGAACATCCTTGAACGCGCCGCGGAGTCTTCCTTCCCACCGCTGCACGCCGTCCACCACCTCCTTTCCGTCGGGGT…
	Zm00001eb004240	ZmRSUA1	GTTTTGTACTGCCGAAGGAATTTTCGTCTGGGTGCGTTTGCGTCGGCTCCCAGGCCCCAGCTTCTCCGTGGCGATATGCCGATATCCGATAAACCCCGCACATCCTGACTGCAACTCTGAACAGCGAAGCACCCATGGCCCTCGCCACCACAGCCGTCTCCCTCCACCTTTTCCTCACCCGGCCCGCCTCCGTGCTCCGCGTAGGCCGCGGCCTCCCATGCCTCCTCCTCCGAGCCACTTCGTCCACCTCCGCCTCCCCGGACTTCAACATCACCTTCGCGGAGCCCGCGCCGTCCAAAAAGGCCCCGTCCGCGCAGCCGCTGGTCCCGTGGATCGTCCGCGGGGAGGACGGCAAGCCCCGCCTCAGCACCTCCCCGCCGCCGGACGTAATCCAGGCCA…
	Zm00001eb013230	ZmRLUA7	ATGAGTGCGGATAGCCTAACCTACAAACGTATATTCTTAAATACCTTCCCCGGCGCGATGGCCGCGGCCGCGGCAGAAACACAGATGGGCGACGGGGCTCCGCCGCCAGGGGCTCTATACTCCTTCGGAACGCCGTGGCCGGAGCTCAATCAAGGCCTCACCTACACCGACACGTTCCGTTGCGCTGGTTTGCCTCCTTATCTCCTTTCCTCTGGTTTGCTGTTTTGTACTTGTTCTGATTACTTGCAAGCAGATGCGGACGCCGCTACCACCTTGATTGAGTTCTACTCTACTAACCACAAGAGCTCGGCGCCATTGCCAGGGCAAGTGCCTATATGCTACGCTTAATTCCTGATCTCCGTGCTCAGTTGATGGTTTTTCTTGTGGATTTAATGATGA…
	Zm00001eb241970	ZmRLUA6	CAGTCAAACCCACCGTCCCTTGCACGCTCGGCTTGGCTGAAGCGGAGAGTTTCCTCTGTTCCCCCATTCCGTCGTGTCACCACCGCCGCCGCCGGAGTGTGTCATCGCCGATTCGCCTGGTATGGCAGCACCGCCCGGGGGAGCGGGGATAGTGTGGCAGACGCCGGCCAACCCGCCCGAGTCGCACGACTACATCATCCGCAACGGCAAGTAACCGCAACCTCCTCTCCTCCTCATTGCTGAACCAGTGAACCGCGACGCACGCTTGTTCCCAGCAATAAAACCCTAAACCCCTCATGTGCTGACGATTGGTGGGTTCCCCCTGAAGGTCGGCGCTACGTGAGGCCTTACTACTTCGAGTTCATCTCCCATGTAATTTCGGACCGCTTGTTCCTGTAC…
	Zm00001eb272250	ZmRLUA5	CAACCTTGGCCCAACAACAGGCCCATCTACCCACACACTATCCTCTCCCTCAGTGCTCACGTCTCCACCGGTCCACCCCCTCGGCAGCTCAATGGCAGCTGCGACGGCGCCACCGCCGGCGGCGGTTGCCACCACCCTCTCGGGCCTCATGCGCTGCCAGAACATCCGTAGCAGCAGGCCTAGAGCCTTCTACGCGAGGTGCGCCTCCTCCAACGCGAGCGCGGAGGCGGCGGAGAGCCGGAAGGGAGGCCACGGCGGGACGCGCCTGGAGGAAGCCGTGCCCGTCGGCGAGGGGCGCTCGAGGGTAGACGCCTGGATATCGGCGCGTCTCGGCGGCGGGGGCGTTAGCCGCGCGCGCGTGCAGGCCAGCATCCGGGCCGGGCTTGTCGCCGTCAATGG…
	Zm00001eb137040	ZmRLUA4	GCAATAGCATCCAAATAGACGTGCTACCTTATTTTACCTCAATGACGAAACTACCCCTGCCTCTTCTCCTTCTTCAGCCTCCAGCCGGCGCCGCCTCCCCGCTCCGCTCCCTCCTGCCACCTGCGCGCAGCCTCACGGCGATGTCAGCGGCCACGTCGACGGCGCCGTCGATCGGAGAGTATCCTTCCCCGGTGTCCCCTCCCTACCCGGCCACCTCCAAGGACCTGGAGCTCCGGCGCGCCATGACCGCCTCCGCGCGCTCCGCGGCCTTCGCGTCTGCGGACGTCGTGTTCGAGGACGAGTGGCTCGCCGTCGTCGACAAACCCGCCGGCGTCTACTGCGACGCCCTCCTCACCTCCTTCCCTTGCTCTGCCGTCTCAGGTAAATAAGATGGAACTT…
	Zm00001eb110780	ZmRLUA3	AGAGTCCCATCTGAACTCCGTAGCGTGATAGCAGAGGGCGGCAGCAGCAGCAAATCCCTGCTCCTTCCTCCTCCCCGGCCCCAAAACCGCACAAACCCCTGCTCCTCCTCCCGCCGCCGCCGCCGCCGGGGCACGCCGGGATGCAGAAGCCAGTGGCCTCCGTCGTCTCCCTATGTCCGCAGCTATGGCACCGCCACTTCCGTCGCGCTCCCCTCCTCCCCCGCGCCCGCGGCCTCCCCTCCTCCTCTCCTATCCTCACACGCCGCCGCTCCGTACTCCCCCGTTCCACTTCCACTCACCTCGCCGCGGTGTCAACCGCTGCCGCCGCCGCCGCCGCCCCATCAGCCACACCGTAAGCTTCCCTTCCCTCACCTTTCTACTACCCCAACAGCTGATATT…
	Zm00001eb307420	ZmRLUA2	AATTATGTTTGTGCCATGCGTTCAGAAACGTTGGTTTGTTTGGCTATAGGCCCAAACCCAGCCCATCTACGTGAATGAACATGAATTTTCCTCTTCCGTCTTCCGGCTCGTTTTCGTGATCCAACGGCTACAAAAAGCGGGAGTGGGCTGGAAAGGCCGAGAGAGGCTCGATGGCGATCAGGATGCCGGCGCTCATCTTCCGCCGCCGGGCGGCCGCCGCAGCTCCAAAGCCGATACAACAGTACCTCGCTGGTCTATCCACCGCAGTGGAGCACGTTATTCCAGAAGATAACGGTCACATTGCCGGTGGGGAGGAGAACAAGAAGCGGTGGGTGGAGCTTCCTCCCTTCGCACCACTCGACGCCAACGCCACCGCTCGAGCTATCTCTCGGGGAGATG…
	Zm00001eb174620	ZmRLUA1	CCGTTTTTGACGAGTTAAACTTGAAACGGTGTATTTTGTGGAGCGGCAAGATAGAGCGATCCGTTTTGACAAATTCCTCCGACGGAACATCCACACCCCTGGTGGCCGCATCCACCTACGGCTTCCTTTTGGTGCAGCACACCTTCATCGGGCCCTCAGCGACCGACGCCGCCTCCGACGACAGCCCCTGGAAATTGGAAGCCAAACCCAGTGGCCATCGCAAAATCTGACCGCCGGCTACTGGCCTCTCCGTGCGTGTGACTGTTCGTTTGATTTCCAATTGGAAGCTGGATCGATGGAGATCGTGGATGAGAGGAGGCGACGGCGCCCTCTCTACCGGTTATAAAGGTGGCACCGCAGATGCTCCGGTCGGACCCGGCCCACCAGTCGAAACGGAGA…
