# Supplementary material for: Genome-Wide Identification and Expression Analysis of Pseudouridine Synthase Family in Arabidopsis and Maize
Source: Int J Mol Sci. 2022 Feb 28;23(5):2680. doi: 10.3390/ijms23052680 (PMC8910892; doi:10.3390/ijms23052680)
Supplement: Supplementary file 1 [file ijms-23-02680-s001.zip › Table S7. Colinear gene pairs between Arabidopsis and maize, Arabidopsis and rice, Arabidopsis and tomato, Arabidopsis and soybean, rice and maize..xlsx]

## Sheet: Sheet1
Table S7. Colinear gene pairs between Arabidopsis and maize, Arabidopsis and rice, Arabidopsis and tomato, Arabidopsis and soybean, rice and maize.
Species	gene	Arabidopsis thaliana gene
Zea mays	-	-
Oryza sativa	LOC_Os04g47380	AT1G20410
Solanum lycopersicum	Solyc04g082070	AT1G76120
	Solyc04g072140	AT1G34150
	Solyc04g081920	AT1G76050
Glycine max	Glyma.02G233500	AT2G30320
	Glyma.16G003100	AT1G09800
Oryza sativa	gene	Zea mays gene
	LOC_Os01g56620	Zm00001eb352870
	LOC_Os04g47380	Zm00001eb074060
	LOC_Os05g01750	Zm00001eb267110
	LOC_Os03g05806	Zm00001eb004240
	LOC_Os03g17920	Zm00001eb013230
	LOC_Os02g44810	Zm00001eb250100
	LOC_Os03g26440	Zm00001eb018490
