# Supplementary material for: Genome-Wide Identification and Expression Analysis of Pseudouridine Synthase Family in Arabidopsis and Maize
Source: Int J Mol Sci. 2022 Feb 28;23(5):2680. doi: 10.3390/ijms23052680 (PMC8910892; doi:10.3390/ijms23052680)
Supplement: Supplementary file 1 [file ijms-23-02680-s001.zip › Table S8. The sequences of primers used in this study..xlsx]

## Sheet: Sheet1
Table S8. The sequences of primers used in this study.
Primer_ID	Sequence	Notes
AtTRUA1A_qRT_F	CGGTACATTTATTCTCACATCC	qRT PCR primer
AtTRUA1A_qRT_R	ATACTAAGCTATTATGTTGGTTCAC	qRT PCR primer
AtTRUA1B_qRT_F	ATACTAAGTTGTTATGTTGGATCA	qRT PCR primer
AtTRUA1B_qRT_R	CATTGGTACAGTTATATTCACATC	qRT PCR primer
AtTRUA2_qRT_F	GTTCTTGCTAAATGCATT	qRT PCR primer
AtTRUA2_qRT_R	CGTACACTCTCTTCGAGGATC	qRT PCR primer
AtTRUA5_qRT_F	AGCAATGCGCTTGAAGTA	qRT PCR primer
AtTRUA5_qRT_R	TAATGTTGATCCTTCAGTAGCC	qRT PCR primer
AtTRUA3_qRT_F	CTCCGTACATGTGAATTCGAAAATG	qRT PCR primer
AtTRUA3_qRT_R	CACTACACATGCCAAAGTTTC	qRT PCR primer
AtTRUA4_qRT_F	TTGTACAGACAAGTCAGAAACATG	qRT PCR primer
AtTRUA4_qRT_R	ATAGAAGGGAAGTTTACATTTTG	qRT PCR primer
AtTRUA6_qRT_F	GCTGCTATGTAGTTACAG	qRT PCR primer
AtTRUA6_qRT_R	GGCCTTATATCTGGCATGAT	qRT PCR primer
AtTRUB2_qRT_F	ATGGCTAGTGGTGGTGGTGATGG	qRT PCR primer
AtTRUB2_qRT_R	TAGCTTACCACAGACAGTGAAAG	qRT PCR primer
AtTRUB1/CBF5_qRT_F	AGGACTATGTGTGTTCACTTGG	qRT PCR primer
AtTRUB1/CBF5_qRT_R	CGTCAATATCATCTCAAGAGG	qRT PCR primer
AtPUS10_qRT_F	ATGTTGGGTTCAGGTAGACCT	qRT PCR primer
AtPUS10_qRT_R	TGCCCAACACTGACTTCCGAT	qRT PCR primer
AtTRUD1_qRT_F	ATGAACAAGCCGGTGGAG	qRT PCR primer
AtTRUD1_qRT_R	GTTAAGTGTCTTGTGATATGCA	qRT PCR primer
AtRSUA1/SVR1_qRT_F	ATGCCAAAGCAGCATGATATACCA	qRT PCR primer
AtRSUA1/SVR1_qRT_R	ATTCTTCCAACCCAATGCCTTT	qRT PCR primer
AtRLUA7_qRT_F	CAGCCTATAGGAGTGGTTCG	qRT PCR primer
AtRLUA7_qRT_R	CAAGGGATGTCCCATGTATG	qRT PCR primer
AtRLUA6_qRT_F	GACGTTGTTACTGTCTGCAAAC	qRT PCR primer
AtRLUA6_qRT_R	TATGTTGGCGTCGACTATCAT	qRT PCR primer
AtRLU1_qRT_F	ATGTATCAGCAATATTGGGCATTG	qRT PCR primer
AtRLUA1_qRT_R	TTCAGCGCAGTGTACACGTAG	qRT PCR primer
AtRLUA2_qRT_F	AAGGATCCAGCCATTATTGTTTTG	qRT PCR primer
AtRLUA2_qRT_R	CATATGCGGATGCACCAGTT	qRT PCR primer
AtRLUA3_qRT_F	ATGCGCCCAAAAAATATGGCTCC	qRT PCR primer
AtRLUA3_qRT_R	AGCTGCAAGCTGGGCCCGGA	qRT PCR primer
AtRLUA5_qRT_F	CACCATGGCTGCTATTCCTGGAGG	qRT PCR primer
AtRLUA5_qRT_R	GTCACCCAATGAAGGAACTCC	qRT PCR primer
AtRLUA4_qRT_F	TACCTAATGGCTGTGAATAAACC	qRT PCR primer
AtRLUA4_qRT_R	TGGAGATGAACCAATACAAAGAGC	qRT PCR primer
ACT7_qRT_F	TCGTGGTGGTGAGTTTGTTAC	qRT PCR primer
ACT7_qRT_R	CAGCATCATCACAAGCATCC	qRT PCR primer
AtTRUA5_F	ATGGCGAGCAGAGTTTACGT	gene cloning primer
AtTRUA5_R	GGAAATGAGAGAAGTTTGAGG	gene cloning primer
AtTRUB1/CBF5_F	caccATGGCGGAGGTCGACATC	gene cloning primer
AtTRUB1/CBF5_R	TTCCTCATCATCCTCACTGTC	gene cloning primer
AtPUS10_F	caccATGTCCGGCGAAAAAGAACC	gene cloning primer
AtPUS10_R	TGGGTCGCCCATTTTCACAT	gene cloning primer
AtTRUD1_F	caccATGAAATTAAGTAGAACTGTCTT	gene cloning primer
AtTRUD1_R	GTTAAGTGTCTTGTGATATGCA	gene cloning primer
AtRSUA1/SVR1_F	caccgagCTCATTGTCAACATAATATCATA	gene cloning primer
AtRSUA1/SVR1_R	ATTCTTCCAACCCAATGCCTTT	gene cloning primer
AtRLUA4_F	gacTCTAGAATGTCCCTGCTTCGAAACTTC	gene cloning primer
AtRLUA4_R	catGGTACCATCTCCGGCTGCCCAATAC	gene cloning primer
ZmTRUA2_qRT_F	GAGTCAGTCCTGGAATCTGCC	qRT PCR primer
ZmTRUA2_qRT_R	GAAGCTGGCAAGAGCAATACC	qRT PCR primer
ZmTRUA1_qRT_F	ATGGGATCAAATGGCGACGGTG	qRT PCR primer
ZmTRUA1_qRT_R	CCTCTCCTTCACTTCATCAGTG	qRT PCR primer
ZmTRUA3_qRT_F	ATGGCGCCAGAGCTTCCATTG	qRT PCR primer
ZmTRUA3_qRT_R	CTTGAGATTATCAGCCAGCTTC	qRT PCR primer
ZmTRUA4_qRT_F	GAGGATGCGCTGATATGCATC	qRT PCR primer
ZmTRUA4_qRT_R	CTTTGTGGATGAGCGAGCATGG	qRT PCR primer
ZmTRUA5_qRT_F	ATGGTGGTCATGTGCGTCGAGC	qRT PCR primer
ZmTRUA5_qRT_R	ATCGACTATGAAGCACCTCTGC	qRT PCR primer
ZmTRUA6_qRT_F	GGTATTCAGATCATATTTAACGTTAG	qRT PCR primer
ZmTRUA6_qRT_R	GTCAAGGCACCGTTGCTTTGTTG	qRT PCR primer
ZmTRUD3_qRT_F	ACTAAGTTCGTACAGCGTGATG	qRT PCR primer
ZmTRUD3_qRT_R	AATAAAAAATGCAACATACATCATTCTC	qRT PCR primer
ZmTRUD1_qRT_F	GCTCCTGATACCTCTGTGCC	qRT PCR primer
ZmTRUD1_qRT_R	GCAGCTGAGTGTTTTCTGATATG	qRT PCR primer
ZmTRUD2_qRT_F	CACCTGGGGAAGTTCCTGAG	qRT PCR primer
ZmTRUD2_qRT_R	CTGTTGGGTTGTAACAGCACG	qRT PCR primer
ZmTRUB1A_qRT_F	GAGCCAGCTGAGGTCGTTGAG	qRT PCR primer
ZmTRUB1A_qRT_R	TTGTGCCTCCTCTGTATCTCG	qRT PCR primer
ZmTRUB1B_qRT_F	GAGGTCAAGGAGGAGGTTGATG	qRT PCR primer
ZmTRUB1B_qRT_R	TTGTGTCCCCTCTGTATCTCGG	qRT PCR primer
ZmTRUB1C_qRT_F	GAATCAGAATCAGCTGATGCCG	qRT PCR primer
ZmTRUB1C_qRT_R	CATTTTCATCTCCCTTTTCTTCTTG	qRT PCR primer
ZmTRUB2_qRT_F	GAGCGCAGTTTGGAAGACAG	qRT PCR primer
ZmTRUB2_qRT_R	TAAATACCCCTTGGTGATTTGTTC	qRT PCR primer
ZmPUS10_qRT_F	ATGGAGATTGAGAAAATCACAGG	qRT PCR primer
ZmPUS10_qRT_R	CGGGAGAAAGTCCATCTTAAC	qRT PCR primer
ZmRSUA1_qRT_F	GCTCAAAAGCTTGCACATCCTTC	qRT PCR primer
ZmRSUA1_qRT_R	GAAAAAAATTACCACTATCCTTAGGCG	qRT PCR primer
ZmRLUA7_qRT_F	GGACTTTATGCAGCATGTTCCTC	qRT PCR primer
ZmRLUA7_qRT_R	AGCGAGGGACTTACCTACAAG	qRT PCR primer
ZmRLUA6_qRT_F	ATGTGCACAAACTGTCCAAATCTT	qRT PCR primer
ZmRLUA6_qRT_R	TGACTTCATCTTCTTTGTTGACAC	qRT PCR primer
ZmRLUA5_qRT_F	ATGGCGTTATCGCTCCTGAGAC	qRT PCR primer
ZmRLUA5_qRT_R	AGGACCTTTCCTGAACGTGGG	qRT PCR primer
ZmRLUA4_qRT_F	CTTGGTCTCCCTATCAGAGGTG	qRT PCR primer
ZmRLUA4_qRT_R	TTCCATTGCTGATATGCAATCTTTTGC	qRT PCR primer
ZmRLUA3_qRT_F	GGAGCAACTGATAACATTGAGG	qRT PCR primer
ZmRLUA3_qRT_R	CGTTCCTGTTGACACAGGTGC	qRT PCR primer
ZmRLUA2_qRT_F	ACCGAGAAGACCAAGAAATTTGG	qRT PCR primer
ZmRLUA2_qRT_R	AAGGGAAGCGCTAAATTGAGTTC	qRT PCR primer
ZmRLUA1_qRT_F	TCTGCTATATTGGTGCTTAACAAG	qRT PCR primer
ZmRLUA1_qRT_R	GCCCATCAAAATCAGACCGCT	qRT PCR primer
ZmUbi2_qRT_F	TGGTTGTGGCTTCGTTGGTT	qRT PCR primer
ZmUbi2_qRT_R	GCTGCAGAAGAGTTTTGGGTACA	qRT PCR primer
ZmTRUA5_F	gacTCTAGAATGCTCACCAAGTTCCGTCCCC	gene cloning primer
ZmTRUA5_R	catGGTACCATCGACTATGAAGCACCTCTGC	gene cloning primer
ZmTRUD1_F	caaTCTAGAATGGCGCGCTCGACCTCACTC	gene cloning primer
ZmTRUD1_R	caaTCTAGAATGGCGCGCTCGACCTCACTC	gene cloning primer
ZmPUS10_F	GGAGAGAACACGGGGGACTCTAGAATGGAGGCGGAGGCCAGGAA	gene cloning primer
ZmPUS10_R	GTTCTTCTCCCTTACCCATGGTACCCGGGAGAAAGTCCATCTTAACAT	gene cloning primer
ZmTRUB1A_F	gacTCTAGAATGTCATCCACAACGCCGGCCA	gene cloning primer
ZmTRUB1A_R	catGGCGCGCCTTGTGCCTCCTCTGTATCTCGG	gene cloning primer
ZmRSUA1_F	gacTCTAGAATGGCCCTCGCCACCACAG	gene cloning primer
ZmRSUA1_R	catGGTACCGTTGTTGCCATCTAGTGCCTTG	gene cloning primer
ZmRLUA4_F	gacTCTAGAATGACGAAACTACCCCTGCCTC	gene cloning primer
ZmRLUA4_R	catGGTACCTTCCATTGCTGATATGCAATCTTTTG	gene cloning primer
